# Supplementary material for: Amino-acid-enriched cereals ready-to-use therapeutic foods (RUTF) are as effective as milk-based RUTF in recovering essential amino acid during the treatment of severe acute malnutrition in children: An individually randomized control trial in Malawi
Source: PLoS One. 2018 Aug 10;13(8):e0201686. doi: 10.1371/journal.pone.0201686 (PMC6086422; doi:10.1371/journal.pone.0201686)
Supplement: S1 Dataset — (XLSX) [file pone.0201686.s006.xlsx]

## Sheet: Raw data
PID	Time point	Sampling date	Cluster	Sex	Arm	Age [month]	Met [µM]	Leu [µM]	Val [µM]	Ile [µM]	Lys [µM]	Phe [µM]	Trp [µM]	Thr [µM]	His [µM]	BCAA [µM]	EAA [µM]	Cys.2 [µM]
CH06A	Admission	2015-10-22	CHILOBWE	2	PM	18.8122	34.4106	190.359	273.849	112.018	230.213	94.8012	39.507	103.415	72.753	576.226	1151.33	26.746
CH07A	Admission	2015-10-22	CHILOBWE	1	PM	14.3663	35.4042	144.246	247.284	90.9528	253.135	81.6	51.8892	144.89	82.1277	482.483	1131.53	35.5752
CH08B	Admission	2015-10-22	CHILOBWE	2	FSMS	29.562	15.1367	93.2181	136.39	70.7616	152.162	105.74	8.41668	61.1931	44.9661	300.37	687.984	22.9013
NT05A	Admission	2015-10-22	NTHONDO	2	PM	18.0491	19.6579	87.5271	150.985	51.9174	141.613	46.7292	26.8003	72.6729	56.2377	290.43	654.141	34.6056
NT06A	Admission	2015-10-22	NTHONDO	1	FSMS	14.5985	24.7725	85.401	131.075	64.419	231.703	61.5597	12.4065	82.4661	67.2372	280.895	761.041	17.9023
DI02B	Admission	2015-10-23	DHIAMPHWI	1	FSMS	41.5727	20.4788	124.916	211.646	93.8706	182.882	229.056	20.0067	86.6895	49.4865	430.433	1019.03	22.7661
DI05A	Admission	2015-10-23	DHIAMPHWI	2	FSMS	7.43198	27.6614	160.127	242.891	100.535	203.657	100.242	40.2312	112.094	64.1967	503.553	1051.64	30.9054
DI06A	Admission	2015-10-23	DHIAMPHWI	2	FSMS	20.7366	7.47648	85.2033	161.352	36.09	85.0824	164	11.1801	49.4709	45.5217	282.645	645.377	24.7568
DI07A	Admission	2015-10-23	DHIAMPHWI	1	PM	7.06702	20.5268	123.52	206.678	73.863	171.347	58.7064	40.5234	137.205	72.7626	404.061	905.132	33.3558
NT07A	Admission	2015-10-23	NTHONDO	2	FSMS	13.4373	22.8311	104.517	142.948	70.7652	164.049	54.4791	5.11563	90.2832	84.1353	318.23	739.124	17.7526
NT09A	Admission	2015-10-23	NTHONDO	2	FSMS	7.73059	32.5809	154.994	239.357	119.544	290.946	78.0609	54.1692	131.038	64.4049	513.895	1165.1	26.3387
CH011B	Admission	2015-10-28	CHILOBWE	2	PM	31.8845	29.2421	134.524	236.908	82.8669	209.417	85.4016	10.2958	102.607	119.664	454.298	1010.93	15.7045
CH012B	Admission	2015-10-28	CHILOBWE	1	PM	14.6649	28.9443	101.806	181.374	63.8175	202.919	70.2288	30.4365	79.2864	72.8259	346.997	831.639	26.8091
CH01A	Admission	2015-10-28	CHILOBWE	2	FSMS	20.5707	28.7843	73.7124	114.662	44.2782	217.258	57.2763	9.82392	61.9707	101.502	232.652	709.267	16.7008
CH02A	Admission	2015-10-28	CHILOBWE	1	FSMS	20.9025	40.8162	216.784	282.379	150.515	376.122	90.9561	58.0803	149.273	86.955	649.678	1451.88	39.3003
CH03A	Admission	2015-10-28	CHILOBWE	2	PM	11.148	26.5663	133.436	139.6	56.9232	103.724	62.0505	32.9328	106.582	89.6691	329.959	751.485	33.8733
ND02A	Admission	2015-10-29	NDAULA	1	FSMS	8.62641	36.2925	112.324	186.297	98.7846	247.385	106.455	41.0256	85.0515	46.7562	397.406	960.372	29.1191
ND03A	Admission	2015-10-29	NDAULA	2	PM	18.5136	22.8622	174.297	203.605	79.4502	140.803	79.0794	25.1854	85.0011	79.3308	457.352	889.615	29.7454
ND04A	Admission	2015-10-29	NDAULA	1	PM	8.0292	34.1364	163.006	278.035	100.447	185.286	82.5687	41.8218	159.763	81.0366	541.487	1126.1	42.8295
ND06A	Admission	2015-10-29	NDAULA	1	FSMS	17.0538	27.2537	188.381	271.787	154.222	289.423	90.927	56.1876	145.728	67.7061	614.39	1291.62	38.5083
ND07A	Admission	2015-10-29	NDAULA	2	PM	8.59323	18.8397	86.5335	155.185	53.0415	186.83	73.2597	13.1285	95.5395	48.8196	294.76	731.178	29.9314
ND07B	Admission	2015-10-29	NDAULA	1	PM	28.069	15.8009	66.5331	116.078	52.8999	109.913	45.4407	8.41746	54.882	57.996	235.511	527.962	21.2424
ND08A	Admission	2015-10-29	NDAULA	1	PM	11.8779	11.9694	69.804	121.245	49.4079	144.392	49.3617	18.34	76.7028	62.5815	240.457	603.805	20.7041
ND08B	Admission	2015-10-29	NDAULA	1	FSMS	26.0451	12.7918	72.5061	131.886	65.0445	185.293	62.667	14.6099	39.777	52.4226	269.436	636.998	27.7931
ND09A	Admission	2015-10-29	NDAULA	2	PM	7.39881	16.3883	52.2519	87.2961	34.3014	112.897	60.5538	9.51258	54.9999	54.9693	173.849	483.17	22.2363
MT05A	Admission	2015-11-02	MTHENDERE	2	PM	7.73059	31.3635	102.112	174.756	69.7329	207.85	64.7013	18.9443	106.667	108.647	346.601	884.773	23.5076
MT06A	Admission	2015-11-02	MTHENDERE	2	FSMS	7.5647	17.3786	145.036	206.405	92.5746	177.453	66.531	34.8516	99.0798	80.2305	444.016	919.54	31.677
MT07A	Admission	2015-11-02	MTHENDERE	1	PM	10.1194	27.5084	113.483	201.07	72.3816	183.481	60.9189	35.1219	107.646	75.2706	386.934	876.88	32.8887
CH015B	Admission	2015-11-04	CHILOBWE	1	PM	30.292	46.4511	155.316	235.191	87.5172	229.676	75.2481	42.9804	193.519	150.206	478.024	1216.1	42.8676
NK010A	Admission	2015-11-04	NKHWAZI	1	FSMS	23.0259	13.1215	108.119	121.426	57.4797	99.6747	58.7283	7.09221	73.1124	53.9808	287.024	592.734	23.4553
NK04B	Admission	2015-11-04	NKHWAZI	2	FSMS	31.5527	15.0875	195.519	299.432	142.888	173.66	171.752	21.1504	74.4954	53.5464	637.839	1147.53	18.7297
MK04A	Admission	2015-11-05	MIKUNDI	2	PM	16.8215	26.5856	141.091	285.166	82.4802	162.853	77.5713	42.1512	132.27	80.6034	508.737	1030.77	40.1865
MK05A	Admission	2015-11-05	MIKUNDI	1	PM	6.40345	26.4203	122.152	197.237	73.9524	202.498	63.4923	38.4915	109.546	72.8583	393.341	906.647	34.0725
CK01A	Admission	2015-11-09	CHILEKA	2	PM	12.8401	29.048	142.711	205.283	80.367	202.813	69.7779	39.2526	106.073	77.5383	428.361	952.864	39.7869
CK01B	Admission	2015-11-09	CHILEKA	2	FSMS	24.4857	22.9942	129.038	211.06	72.2526	29.0434	174.327	21.9595	114.608	81.1878	412.351	856.471	32.6292
CK02A	Admission	2015-11-09	CHILEKA	2	PM	19.4758	22.9325	145.926	188.907	81.0147	106.564	77.5422	26.5142	94.5426	79.8015	415.848	823.745	34.3398
CK07B	Admission	2015-11-09	CHILEKA	2	FSMS	29.4293	21.4068	70.4976	99.2223	38.0958	132.915	50.9736	8.26632	70.0872	86.5653	207.816	578.03	20.209
CK08A	Admission	2015-11-09	CHILEKA	2	FSMS	5.4081	24.2652	113.988	186.294	80.757	199.979	61.6644	48.7626	90.0618	67.1688	381.04	872.941	39.0318
CH16B	Admission	2015-11-10	CHILOBWE	2	FSMS	29.6948	25.6282	104.92	173.633	99.3456	334.725	82.4964	20.6677	71.7225	83.4999	377.899	996.639	17.6283
CK06A	Admission	2015-11-11	CHILEKA	2	PM	7.96284	24.0852	98.0673	194.447	56.934	109.465	94.0236	19.3359	66.3177	66.9564	349.449	729.632	27.4136
TE03B	Admission	2015-11-11	TEMBWE	1	PM	38.8188	19.0444	83.1387	148.417	62.6094	168.709	69.8433	6.16158	99.4242	111.223	294.165	768.57	11.9505
TE09A	Admission	2015-11-11	TEMBWE	1	PM	11.6125	27.2126	143.418	226.46	90.672	236.674	77.9823	37.6788	112.202	79.5048	460.55	1031.8	30.2685
NA02A	Admission	2015-11-12	NATHENJE	2	FSMS	10.7498	14.8778	29.8466	47.2179	19.1361	152.317	50.5455	3.01785	30.7059	72.6921	96.2006	420.357	9.39003
NA04B	Admission	2015-11-12	NATHENJE	2	FSMS	26.9078	27.8735	67.758	89.6853	56.0205	194.624	53.5056	6.2124	50.1027	56.829	213.464	602.611	23.9051
MK12A	Admission	2015-11-13	MIKUNDI	2	FSMS	18.8122	9.55749	56.958	54.0516	15.151	36.7713	46.8246	ND	46.1322	50.1894	126.161	ND	10.7681
NT12A	Admission	2015-11-13	NTHONDO	1	PM	6.30391	28.1671	160.607	296.314	97.8216	183.885	88.2423	36.6888	103.648	95.7024	554.742	1091.08	36.3225
NT13A	Admission	2015-11-13	NTHONDO	1	PM	13.6032	21.4383	82.854	121.879	69.3468	112.417	48.1788	26.0261	92.0334	47.9832	274.079	622.156	23.7574
CH04A	Admission	2015-11-16	CHILOBWE	1	PM	16.0916	21.7141	122.065	217.444	95.2974	158.764	64.7007	21.4443	121.029	59.6631	434.806	882.121	19.81
CP01A	Admission	2015-11-17	CHIOPSYA	1	FSMS	11.347	23.8462	68.3499	123.146	61.9875	168.946	53.9403	25.5258	67.7649	57.7401	253.483	651.246	19.4974
CP01B	Admission	2015-11-17	CHIOPSYA	1	FSMS	25.1161	14.2362	38.0814	102.512	37.566	156.436	50.9088	2.12194	47.9217	55.5525	178.159	505.336	9.19941
CP02A	Admission	2015-11-17	CHIOPSYA	1	FSMS	17.651	27.5912	164.097	328.428	112.501	290.279	109.775	41.376	115.085	89.0871	605.026	1278.22	31.7688
CP03A	Admission	2015-11-17	CHIOPSYA	2	FSMS	13.4705	35.9853	148.598	203.794	100.731	238.236	88.269	25.9864	97.6995	82.9014	453.123	1022.2	19.1895
CP04A	Admission	2015-11-17	CHIOPSYA	1	FSMS	13.6364	17.8318	25.0042	38.9145	21.5218	116.663	31.0056	ND	15.5903	43.6125	85.4404	ND	7.01151
CP05A	Admission	2015-11-17	CHIOPSYA	1	FSMS	16.6556	11.1562	88.611	160.875	74.6484	133.693	52.2993	7.47429	42.3504	56.3109	324.134	627.418	11.8962
CP06A	Admission	2015-11-17	CHIOPSYA	2	PM	13.4373	22.9031	126.893	191.748	83.2002	129.458	84.9771	18.5842	71.1831	62.3529	401.841	791.299	22.8827
CH11A	Admission	2015-11-19	CHILOBWE	2	PM	12.2097	23.5499	90.66	149.87	57.4755	163.073	96.8964	13.1425	87.2835	60.9873	298.006	742.938	20.6741
TE10A	Admission	2015-11-19	TEMBWE	1	PM	12.1765	19.2131	143.006	170.243	78.6015	130.233	53.5125	23.0357	71.4129	84.0036	391.85	773.261	18.8019
CH12A	Admission	2015-11-20	CHILOBWE	1	FSMS	11.8447	31.5666	149.227	232.556	111.522	239.63	87.3171	27.5356	123.058	65.8221	493.306	1068.24	17.7976
NK07B	Admission	2015-11-20	NKHWAZI	2	FSMS	27.6709	18.2939	132.221	228.538	103.222	246.793	63.5061	28.7359	131.166	69.2937	463.981	1021.77	29.4753
NK11A	Admission	2015-11-20	NKHWAZI	1	FSMS	25.6802	11.4605	75.7893	116.187	49.6419	163.633	45.3132	6.72585	32.6529	61.8171	241.618	563.22	18.4552
CK012B	Admission	2015-11-23	CHILEKA	2	FSMS	26.3105	13.183	69.0219	115.367	60.6855	173.153	119.843	5.35311	58.2861	89.0388	245.075	703.931	10.2639
NK12A	Admission	2015-11-23	NKHWAZI	1	PM	12.7405	24.2972	87.4326	140.941	60.141	110.107	72.2157	51.3489	91.749	71.877	288.514	710.109	19.1053
NT14A	Admission	2015-11-23	NTHONDO	1	PM	14.4658	24.0166	98.2299	185.628	70.8216	99.9654	71.8524	29.9636	75.3927	70.4421	354.68	726.312	32.7087
TE11A	Admission	2015-11-23	TEMBWE	2	PM	13.7359	10.8654	63.2229	103.492	41.2836	109.109	64.6254	ND	61.1409	50.9796	207.998	ND	11.7929
CH13A	Admission	2015-11-24	CHILOBWE	1	FSMS	9.88719	21.1588	138.48	196.107	96.45	228.398	109.483	22.705	71.2149	54.9051	431.037	938.901	25.017
LO12A	Admission	2015-11-25	LOBI	2	PM	7.59788	40.1733	199.76	309.33	119.263	208.749	97.0125	57.7398	152.866	97.4109	628.354	1282.31	40.5948
ND07A	Discharge	2015-11-25	NDAULA	2	PM	9.55541	31.3047	137.217	223.008	88.338	219.82	68.2377	43.9518	130.966	73.2171	448.563	1016.06	37.242
ND07B	Discharge	2015-11-25	NDAULA	1	PM	29.0312	25.394	184.689	256.662	97.6578	138.491	134.86	19.9963	63.3297	52.9008	539.009	973.981	26.137
ND08A	Discharge	2015-11-25	NDAULA	1	PM	12.8401	27.9079	103.67	173.373	61.2534	182.016	71.895	34.7703	124.636	65.9889	338.296	845.51	30.4458
ND13A	Admission	2015-11-25	NDAULA	1	FSMS	16.4897	21.5229	87.4359	99.6594	33.6969	131.612	55.0218	23.8299	44.9874	70.8033	220.792	568.57	24.0724
ND14A	Admission	2015-11-25	NDAULA	1	PM	20.073	9.51267	79.0488	129.163	40.1442	58.7901	61.3497	23.6123	29.8907	53.4045	248.356	484.916	25.9523
ND15A	Admission	2015-11-25	NDAULA	2	PM	15.793	11.2393	112.695	155.734	69.0399	174.712	33.7239	28.2726	78.6864	70.8642	337.469	734.967	22.1492
NT05A	Discharge	2015-11-25	NTHONDO	2	PM	19.2767	32.6127	163.725	286.627	114.104	189.936	106.491	36.6117	104.456	62.3499	564.457	1096.91	37.6644
LO01B	Admission	2015-11-26	LOBI	1	FSMS	33.7094	20.2833	111.909	207.668	78.0204	194.375	67.6227	22.4733	100.096	70.6287	397.598	873.077	21.2935
LO04A	Admission	2015-11-26	LOBI	1	FSMS	6.13802	29.0372	124.548	234.961	85.1328	256.214	201.095	32.4075	147.951	46.4325	444.642	1157.78	20.2317
LO13A	Admission	2015-11-26	LOBI	2	PM	14.5985	24.0407	110.233	161.441	65.8533	106.535	99.0852	19.5199	86.9811	75.6336	337.527	749.323	32.9559
NA07A	Admission	2015-11-26	NATHENJE	1	FSMS	16.3902	19.6752	128.455	141.788	67.4628	204.072	66.0048	5.86062	47.6781	98.3685	337.706	779.365	15.6107
CH11B	Discharge	2015-12-01	CHILOBWE	2	PM	33.2117	33.297	110.238	205.801	74.2686	237.237	78.915	33.6447	99.4857	83.601	390.308	956.488	38.2386
CH15B	Discharge	2015-12-01	CHILOBWE	1	PM	31.3205	27.775	139.831	236.737	82.2645	196.647	89.2449	35.9814	87.4629	70.7679	458.833	966.711	40.8486
CH16A	Admission	2015-12-01	CHILOBWE	2	PM	15.4944	27.7842	120.134	164.902	88.2093	185.277	66.8859	33.8835	98.3415	23.0322	373.246	808.45	32.7738
CP03B	Admission	2015-12-03	CHIOPSYA	2	FSMS	28.6662	25.2004	71.0493	135.6	59.0436	196.568	93.8397	31.7967	81.3795	68.4555	265.693	762.933	29.1572
CP04B	Admission	2015-12-03	CHIOPSYA	2	PM	24.8175	19.6086	119.111	150.366	58.3884	91.0458	73.1913	ND	68.0343	89.7885	327.865	ND	15.7044
CP09A	Admission	2015-12-03	CHIOPSYA	2	PM	8.52688	29.2668	103.739	178.254	67.059	196.589	55.3251	23.8825	104.525	95.8629	349.052	854.503	28.2796
CP10A	Admission	2015-12-03	CHIOPSYA	1	PM	20.2057	20.4788	103.848	133.127	44.823	130.957	64.125	4.18479	86.9598	89.3502	281.798	677.854	15.4529
TE12A	Admission	2015-12-03	TEMBWE	2	PM	14.3331	11.4603	54.1551	89.9244	32.3682	25.4696	60.1311	4.50216	34.0275	52.5495	176.448	364.588	14.4621
KA01B	Admission	2015-12-04	KANYEZI	1	PM	27.4386	25.3854	120.666	218.855	91.2093	201.012	75.2844	18.6159	102.22	72.2367	430.73	925.485	27.7377
KA02A	Admission	2015-12-04	KANYEZI	1	FSMS	13.1055	32.127	149.76	218.023	102.815	263.841	96.6054	39.0264	138.125	58.6125	470.598	1098.94	27.7221
KA02B	Admission	2015-12-04	KANYEZI	2	FSMS	29.9934	21.9246	131.493	233.632	98.8923	247.59	68.583	30.3432	178.999	109.859	464.017	1121.32	29.5667
KA03B	Admission	2015-12-04	KANYEZI	2	FSMS	29.9934	25.4839	131.909	194.653	93.7521	190.452	69.4512	30.4683	108.2	85.9758	420.314	930.345	27.0588
KA04A	Admission	2015-12-04	KANYEZI	1	PM	14.5322	12.2589	70.9509	130.938	55.3218	113.902	53.6091	9.06579	103.578	58.0251	257.21	607.649	21.9562
KA04B	Admission	2015-12-04	KANYEZI	1	FSMS	35.866	34.4571	153.009	220.491	118.318	257.099	85.8141	14.1574	91.1628	73.4103	491.817	1047.92	16.8937
KA05A	Admission	2015-12-04	KANYEZI	1	PM	21.2011	7.77252	62.3253	120.914	37.5267	72.4626	81.2496	7.86603	23.6688	52.9281	220.766	466.714	21.4683
NT06A	Discharge	2015-12-09	NTHONDO	1	FSMS	16.5561	6.63837	51.393	108.226	24.2467	74.8158	36.5754	16.6916	29.0833	43.1664	183.866	390.837	21.0697
CH02A	Discharge	2015-12-14	CHILOBWE	1	FSMS	23.2249	19.581	179.463	293.186	115.808	154.342	93.891	27.8139	62.3052	56.3064	588.457	1002.7	31.6377
CH06A	Discharge	2015-12-14	CHILOBWE	2	PM	20.7366	32.3412	168.724	312.69	108.524	236.644	109.449	45.2907	113.199	71.5278	589.938	1198.39	41.1705
CH07A	Discharge	2015-12-14	CHILOBWE	1	PM	16.1579	30.6561	119.515	193.695	80.1042	215.63	73.356	26.8197	83.6679	86.1831	393.315	909.627	27.7348
CH12B	Discharge	2015-12-14	CHILOBWE	1	PM	16.2906	23.5191	86.6016	166.767	55.0494	181.824	62.4834	26.9693	104.368	60.627	308.418	768.21	28.4497
CH16B	Discharge	2015-12-14	CHILOBWE	2	FSMS	31.6855	23.4614	132.512	229.324	102.796	214.76	92.8104	29.8282	68.8359	76.5615	464.633	970.891	28.257
MK12A	Discharge	2015-12-15	MIKUNDI	2	FSMS	20.0066	26.19	219.298	335.373	134.822	279.336	94.9938	25.6188	132.329	51.5619	689.494	1299.52	36.6468
DI02B	Discharge	2015-12-16	DHIAMPHWI	1	FSMS	43.4638	23.632	189.101	296.984	141.037	247.609	84.132	26.8515	92.7681	51.3537	627.123	1153.47	32.4741
MT06A	Discharge	2015-12-16	MTHENDERE	2	FSMS	9.12409	11.7931	72.6543	131.222	40.8591	110.321	46.8915	23.2603	50.7633	58.8666	244.735	546.631	28.4523
CK02A	Discharge	2015-12-17	CHILEKA	2	PM	20.7697	24.1607	135.589	230.779	88.9107	159.567	75.063	34.8741	75.7695	56.3328	455.279	881.046	31.5225
CK07B	Discharge	2015-12-17	CHILEKA	2	FSMS	30.7565	27.3377	224.288	359.916	150.201	218.449	88.5015	33.2397	64.0995	58.7097	734.405	1224.74	32.6271
NT09A	Discharge	2015-12-17	NTHONDO	2	FSMS	9.78766	25.5797	142.181	231.422	110.981	227.902	70.2606	50.3832	111.853	80.3919	484.583	1050.95	37.2396
CK16B	Admission	2015-12-21	CHILEKA	1	FSMS	32.714	15.3202	75.0534	145.957	50.0106	61.1127	63.6222	6.80433	48.0675	71.0541	271.021	537.002	18.1802
CHITO01A	Admission	2015-12-23	CHITOWO	2	PM	7.5647	21.9156	164.674	293.303	100.353	187.145	79.518	42.9708	108.696	67.533	558.33	1066.11	29.5772
CHITO01B	Admission	2015-12-23	CHITOWO	1	PM	41.639	28.6679	165.255	260.221	118.011	199.113	72.9054	23.209	179.082	91.4229	543.486	1137.89	21.4775
CHITO02A	Admission	2015-12-23	CHITOWO	2	MSMS	12.6078	19.1473	130.614	215.107	86.4897	233.956	66.297	36.7326	102.608	75.0645	432.21	966.016	21.877
CHITO02B	Admission	2015-12-23	CHITOWO	1	MSMS	16.1911	26.5262	111.794	198.218	88.4781	274.618	55.7862	15.257	106.733	107.13	398.49	984.54	14.3689
CHITO03A	Admission	2015-12-23	CHITOWO	1	FSMS	14.3663	18.3318	67.9188	127.242	49.2117	93.8664	61.6632	13.5556	58.5768	84.171	244.373	574.538	17.6936
CHITO04A	Admission	2015-12-23	CHITOWO	2	MSMS	9.09091	20.9383	139.574	223.184	95.3802	273.277	68.0502	32.8191	85.4397	60.4773	458.139	999.14	18.9078
CHITO05A	Admission	2015-12-23	CHITOWO	1	FSMS	13.7027	7.43298	68.9352	113.99	44.8491	73.3089	88.9104	6.95223	32.8752	33.0906	227.774	470.345	15.7543
CHITO06A	Admission	2015-12-23	CHITOWO	2	PM	22.3955	19.0003	89.5335	136.357	52.2549	109.451	72.8025	4.60734	85.8087	56.6781	278.146	626.494	11.1194
MA18B	Admission	2015-12-29	MALINNGUNDE	1	FSMS	34.5056	15.686	93.6483	130.178	70.9179	212.268	84.7566	4.71927	31.965	105.513	294.744	749.652	12.7708
MA19B	Admission	2015-12-29	MALINNGUNDE	1	PM	27.7704	27.9055	142.681	246.09	78.3045	201.952	77.1489	30.5799	104.35	84.21	467.076	993.222	40.2081
MA20B	Admission	2015-12-29	MALINNGUNDE	2	MSMS	51.2608	70.0506	290.174	464.019	188.718	557.262	137.849	61.7625	195.103	112.247	942.911	2077.18	43.0368
MA28A	Admission	2015-12-29	MALINNGUNDE	1	MSMS	20.7697	32.0724	151.533	220.783	121.933	288.336	88.659	22.7701	155.279	79.0284	494.248	1160.39	25.6047
MA29A	Admission	2015-12-29	MALINNGUNDE	2	MSMS	19.1108	27.5032	51.1623	75.3687	34.6041	254.8	56.073	2.71267	79.4043	94.8219	161.135	676.45	10.0842
KA012A	Admission	2015-12-30	KANYEZI	2	MSMS	7.06702	37.164	156.419	230.998	89.5878	275.26	76.4571	51.0006	140.624	121.153	477.005	1178.66	42.4239
KA02B	Discharge	2015-12-30	KANYEZI	2	FSMS	30.7233	28.0016	206.026	177.994	51.1236	129.846	93.6495	30.8778	140.069	104.99	435.143	962.578	40.3752
KA03B	Discharge	2015-12-30	KANYEZI	2	FSMS	30.8892	11.0892	216.765	297.474	73.4901	75.6612	158.534	35.9847	51.585	72.5883	587.729	993.172	29.1822
KA04B	Discharge	2015-12-30	KANYEZI	1	FSMS	36.795	26.9378	139.744	226.852	97.0647	262.925	77.7162	32.7633	68.4717	74.4318	463.66	1006.91	28.2742
KA09B	Admission	2015-12-30	KANYEZI	1	MSMS	32.8135	17.7686	80.6742	102.72	50.5803	120.801	60.1368	4.30911	40.9449	78.6126	233.975	556.548	12.9458
MT04B	Admission	2015-12-30	MTHENDERE	2	FSMS	28.2349	14.2956	38.8116	59.3598	43.2903	117.031	47.352	ND	51.0417	31.1709	141.462	ND	6.95595
MT05B	Admission	2015-12-30	MTHENDERE	1	MSMS	47.6775	27.5581	432.39	561.792	232.748	233.963	95.3685	39.7503	108.497	80.4672	1226.93	1812.53	68.9376
MT09A	Admission	2015-12-30	MTHENDERE	2	FSMS	6.60252	45.3249	196.871	283.574	143.482	355.752	97.7379	57.2802	161.626	109.477	623.927	1451.12	42.6192
MT10A	Admission	2015-12-30	MTHENDERE	2	MSMS	9.05773	69.5634	256.164	361.308	166.017	387.9	156.586	34.5564	110.158	95.109	783.489	1637.36	27.6596
MT11A	Admission	2015-12-30	MTHENDERE	2	PM	9.05773	8.79105	159.294	281.793	61.1916	148.836	102.7	32.6493	98.1804	66.8571	502.279	960.292	24.5237
MT12A	Admission	2015-12-30	MTHENDERE	2	PM	15.793	27.3135	139.627	251.802	80.409	209.657	65.8458	41.4141	183.114	102.281	471.839	1101.46	42.8463
MT13A	Admission	2015-12-30	MTHENDERE	2	MSMS	7.1002	51.6981	254.592	405.936	165.23	385.377	101.195	69.9402	203.874	110.114	825.757	1747.96	43.3089
MT14A	Admission	2015-12-30	MTHENDERE	2	MSMS	6.46981	37.1517	183.204	265.328	131.824	287.808	101.025	53.2449	202.34	130.387	580.356	1392.31	34.1355
MT15A	Admission	2015-12-30	MTHENDERE	1	MSMS	9.02455	25.5976	111.501	201.49	76.4883	126.427	57.4362	31.0122	71.4327	77.9145	389.479	779.299	34.9254
MT16A	Admission	2015-12-30	MTHENDERE	1	MSMS	6.90113	49.6431	229.4	393.846	158.051	347.127	83.3181	68.1627	182.852	106.792	781.297	1619.19	49.4325
MT17A	Admission	2015-12-30	MTHENDERE	1	MSMS	20.637	20.6168	184.112	272.553	123.969	188.067	127.099	34.3152	73.4166	92.7138	580.634	1116.86	28.9106
MT18A	Admission	2015-12-30	MTHENDERE	2	FSMS	12.9064	19.9038	111.06	167.864	74.2455	137.667	95.9448	4.02714	85.8372	71.6919	353.17	768.241	22.9877
CK01A	Discharge	2015-12-31	CHILEKA	2	PM	14.5985	31.3191	170.83	281.19	98.5725	150.768	87.5028	25.5685	93.5151	77.3019	550.592	1016.57	25.0551
ND06A	Discharge	2015-12-31	NDAULA	1	FSMS	19.2104	33.0249	179.751	211.609	123.666	330.678	74.3913	32.5935	90.5187	61.5777	515.027	1137.81	35.5935
LU01A	Admission	2016-01-04	LUDZI	1	PM	16.2575	13.565	77.6844	139.451	53.0043	156.854	37.6689	9.34542	101.135	74.7531	270.139	663.461	14.0418
LU01B	Admission	2016-01-04	LUDZI	2	MSMS	21.6324	17.8652	66.0609	82.4778	37.4487	121.013	48.9594	4.18584	38.1846	56.5524	185.987	472.748	11.5555
LU02A	Admission	2016-01-04	LUDZI	1	MSMS	9.58859	24.9595	143.995	238.43	96.0465	258.263	61.2747	16.494	116.307	64.1532	478.471	1019.92	22.9455
LU03A	Admission	2016-01-04	LUDZI	1	PM	7.06702	15.4851	95.7492	168.866	65.7987	174.775	61.425	34.8288	100.145	77.9865	330.414	795.059	24.7444
LU05A	Admission	2016-01-04	LUDZI	1	PM	9.28998	32.3718	166.304	294.921	104.349	206.54	76.0488	48.8742	145.312	76.3314	565.574	1151.05	32.6937
LU06A	Admission	2016-01-04	LUDZI	2	FSMS	6.6357	26.1548	129.155	186.842	88.086	205.427	61.5861	31.5504	125.668	71.9427	404.084	926.413	30.7323
LU07A	Admission	2016-01-04	LUDZI	1	FSMS	12.0106	32.2275	71.0367	106.621	53.5134	246.222	56.8218	12.1558	65.6628	61.6767	231.171	705.938	17.9775
LU08A	Admission	2016-01-04	LUDZI	2	MSMS	9.7213	26.9654	119.263	181.984	108.783	241.548	64.4793	12.6252	55.4838	63.7203	410.029	874.851	12.5118
MK05A	Discharge	2016-01-04	MIKUNDI	1	PM	8.29462	21.4125	140.534	170.091	64.9137	141.495	54.4119	34.3194	116.518	88.4805	375.539	832.177	32.2572
CHITO07B	Admission	2016-01-05	CHITOWO	1	PM	48.8719	20.0302	81.7278	146.044	48.5427	153.083	69.2289	3.38307	144.831	110.409	276.314	777.28	18.9548
DI15A	Admission	2016-01-05	DHIAMPHWI	2	MSMS	23.2913	20.2102	94.1742	80.2689	39.3342	89.784	75.0807	7.557	63.6993	47.8578	213.777	517.966	22.6574
KA02A	Discharge	2016-01-05	KANYEZI	1	FSMS	13.935	20.4748	84.1545	159.04	43.1142	116.054	69.3507	24.3873	50.2683	61.5576	286.308	628.401	13.8902
KA05A	Discharge	2016-01-05	KANYEZI	1	PM	22.0637	13.564	96.6807	142.434	46.6263	80.6925	70.8129	4.01085	76.8081	51.6297	285.741	583.259	15.402
KA13A	Admission	2016-01-05	KANYEZI	2	MSMS	20.1394	20.9148	61.2765	84.2223	56.3112	165.213	52.2231	3.68499	33.8979	76.734	201.81	554.478	8.93157
LO01B	Discharge	2016-01-05	LOBI	1	FSMS	35.0365	23.8789	105.102	148.684	51.5127	158.841	70.3473	14.4426	88.6839	101.657	305.299	763.149	30.2862
LO12A	Discharge	2016-01-05	LOBI	2	PM	8.69277	16.8502	72.2301	122.01	42.7758	79.8828	43.098	33.0612	81.0411	62.2539	237.016	553.203	31.4208
LO13A	Discharge	2016-01-05	LOBI	2	PM	15.6271	17.967	91.5456	132.777	46.3467	86.37	57.8061	30.5193	61.8846	62.565	270.669	587.781	32.3016
GU01A	Admission	2016-01-06	GUMBA	1	MSMS	23.6895	6.17706	106.696	143.033	61.6017	107.995	40.3068	5.32602	28.3777	62.9781	311.33	562.491	23.6443
GU02A	Admission	2016-01-06	GUMBA	2	MSMS	7.39881	21.9031	58.3443	96.9453	78.5613	159.415	59.7312	29.9673	110.777	34.437	233.851	650.081	22.7954
GU02B	Admission	2016-01-06	GUMBA	2	MSMS	27.2064	10.5812	91.9599	112.193	27.531	100.912	67.7628	4.923	61.587	78.3927	231.684	555.843	15.7696
GU03A	Admission	2016-01-06	GUMBA	1	FSMS	16.921	30.1572	166.214	293.839	116.945	268.128	101.851	54.8181	119.143	75.1722	576.999	1226.27	24.4625
GU03B	Admission	2016-01-06	GUMBA	2	MSMS	31.221	25.6321	144.586	229.619	101.27	163.685	96.768	29.6103	84.8568	94.2114	475.475	970.239	14.4225
GU04A	Admission	2016-01-06	GUMBA	1	MSMS	22.9595	24.4316	104.408	203.508	56.0919	255.817	59.466	26.7308	99.0945	57.8574	364.008	887.405	22.6652
GU05A	Admission	2016-01-06	GUMBA	2	PM	10.5508	25.2839	147.984	257.67	89.6976	151.615	179.159	39.8322	72.0507	77.7894	495.352	1041.08	31.0467
GU06A	Admission	2016-01-06	GUMBA	2	MSMS	16.9874	70.6566	205.767	354.315	141.406	504.258	116.325	57.3681	190.497	159.479	701.488	1800.07	31.089
GU07A	Admission	2016-01-06	GUMBA	2	PM	11.7452	19.4166	117.445	214.054	72.5466	122.068	62.682	38.0031	112.984	69.9036	404.045	829.102	29.1331
GU08A	Admission	2016-01-06	GUMBA	1	PM	19.0776	10.0187	53.1198	101.174	27.7475	70.0593	89.4519	10.2772	27.7107	47.4522	182.042	437.012	11.1756
MA24B	Admission	2016-01-07	MALINNGUNDE	1	FSMS	25.7133	26.5321	165.57	257.927	114.988	239.353	93.3273	38.0136	132.599	77.3487	538.485	1145.66	18.925
MA30A	Admission	2016-01-07	MALINNGUNDE	1	MSMS	6.33709	16.5523	76.6203	111.944	40.5156	102.635	63.3816	40.7628	78.0144	37.4121	229.079	567.838	29.4167
MA33A	Admission	2016-01-07	MALINNGUNDE	1	MSMS	15.2621	11.2452	74.9103	109.117	38.8602	101.278	76.4322	10.366	40.4802	47.7756	222.887	510.464	14.2123
NA11A	Admission	2016-01-07	NATHENJE	1	MSMS	14.499	15.6589	64.0533	106.054	43.5771	88.6413	53.1411	12.0735	48.9012	43.6557	213.685	475.756	17.7746
NA12A	Admission	2016-01-07	NATHENJE	2	FSMS	7.26609	13.6147	62.8944	96.0831	37.3191	98.4411	43.8078	14.2647	50.7732	55.6419	196.297	472.84	21.811
NA13A	Admission	2016-01-07	NATHENJE	1	MSMS	7.43198	25.7121	70.8048	108.648	41.1876	110.363	59.8671	17.9624	87.0543	56.334	220.64	577.933	13.1072
NA14A	Admission	2016-01-07	NATHENJE	2	MSMS	7.43198	19.9471	59.8014	86.5167	30.936	113.728	66.57	17.4691	47.2287	50.1078	177.254	492.305	18.2452
NA15A	Admission	2016-01-07	NATHENJE	2	FSMS	12.2429	7.21365	145.889	260.109	21.7856	63.3318	110.37	18.7666	53.6982	64.5183	427.783	745.682	13.2994
NA16A	Admission	2016-01-07	NATHENJE	1	FSMS	15.428	13.8971	57.051	87.2496	39.3741	65.3499	78.6765	5.9163	58.6407	32.6085	183.675	438.764	12.8096
ND18B	Admission	2016-01-07	NDAULA	2	FSMS	25.6802	27.2571	146.162	195.762	133.351	240.357	63.4605	27.6311	117.18	55.9938	475.276	1007.16	21.0446
ND19B	Admission	2016-01-07	NDAULA	1	PM	23.424	12.2775	86.0637	174.662	49.9917	117.463	51.1839	30.4521	78.909	57.7815	310.717	658.784	17.6743
ND26A	Admission	2016-01-07	NDAULA	1	PM	13.3046	11.4985	158.712	247.288	82.6683	95.5755	98.0928	35.2563	50.7249	66.5778	488.668	846.394	9.08169
NT07A	Discharge	2016-01-07	NTHONDO	2	FSMS	15.992	32.5338	173.348	270.998	109.428	309.756	98.8494	44.6031	131.697	95.4321	553.773	1266.64	33.9939
NT14A	Discharge	2016-01-07	NTHONDO	1	PM	16.0916	25.5036	129.014	206.037	74.3331	175.815	66.9735	41.9574	97.5798	71.1354	409.384	888.349	22.0039
NT15B	Admission	2016-01-07	NTHONDO	2	MSMS	13.1055	23.6947	109.455	176.059	70.4115	154.919	84.576	9.68346	64.8012	78.5526	355.925	772.153	9.13524
NT16B	Admission	2016-01-07	NTHONDO	1	PM	48.9383	8.91318	56.1873	113.671	28.5308	83.073	73.0917	1.39541	27.2032	87.2451	198.39	479.311	16.4288
NT18B	Admission	2016-01-07	NTHONDO	1	FSMS	17.9496	46.0158	212.908	265.527	151.206	368.28	91.0974	27.3593	106.855	131.1	629.641	1400.35	15.2295
CH04A	Discharge	2016-01-08	CHILOBWE	1	PM	17.9827	35.6469	141.435	271.553	90.8718	192.963	88.6773	36.264	135.177	74.133	503.861	1066.72	25.5892
CH11A	Discharge	2016-01-08	CHILOBWE	2	PM	13.935	19.0921	110.044	180.023	62.1549	206.859	64.0296	25.3371	122.039	70.7463	352.223	860.326	23.713
CH13A	Discharge	2016-01-08	CHILOBWE	1	FSMS	11.4134	20.591	84.3054	117.099	57.1203	186.333	65.7906	9.98667	61.3068	64.2513	258.525	666.784	10.2467
CH19B	Discharge	2016-01-08	CHILOBWE	2	PM	25.7797	18.0213	91.6269	106.587	62.3541	95.0574	49.5996	3.3162	61.5324	67.191	260.568	555.286	5.97924
CH21A	Admission	2016-01-08	CHILOBWE	1	MSMS	14.8971	21.3713	85.7895	119.118	60.5205	161.792	52.5159	6.27042	42.5298	73.569	265.428	623.477	6.72807
CH28B	Admission	2016-01-08	CHILOBWE	1	MSMS	31.221	34.6251	63.1509	100.423	47.2674	184.512	50.9553	3.3741	34.77	87.3699	210.841	606.448	4.62729
CH29B	Admission	2016-01-08	CHILOBWE	2	PM	17.286	47.7942	211.985	240.652	141.634	213.097	115.158	11.5204	140.062	151.281	594.27	1273.18	4.10214
KH01A	Admission	2016-01-08	KHONGONI	2	MSMS	8.39416	29.1455	159.689	252.648	102.856	289.104	88.2084	43.8288	136.091	69.2964	515.192	1170.87	25.57
KH01B	Admission	2016-01-08	KHONGONI	1	FSMS	34.3398	25.0198	18.3109	33.5994	8.07777	91.7184	50.7912	ND	15.4589	83.8605	59.988	ND	3.56532
KH02A	Admission	2016-01-08	KHONGONI	1	FSMS	14.2004	16.2345	150.421	252.695	100.843	261.11	68.724	61.3464	123.478	67.2552	503.959	1102.11	26.5412
KH02B	Admission	2016-01-08	KHONGONI	1	MSMS	43.2648	16.9753	54.8379	84.7365	34.2027	115.171	60.9249	3.91347	56.865	122.162	173.777	549.789	24.7766
KH03A	Admission	2016-01-08	KHONGONI	2	PM	14.4327	30.4506	160.245	242.104	97.587	226.387	70.8657	38.7465	146.984	95.631	499.936	1109	38.8689
KH03B	Admission	2016-01-08	KHONGONI	1	MSMS	39.0511	13.4422	27.6582	62.7684	15.7883	90.3849	29.6518	ND	8.09355	89.5812	106.215	ND	3.3357
KH04B	Admission	2016-01-08	KHONGONI	2	MSMS	35.0033	27.3674	89.0265	131.265	61.1583	202.474	46.2378	9.02763	43.7955	109.648	281.45	720	9.36018
KH05A	Admission	2016-01-08	KHONGONI	2	MSMS	8.39416	32.6421	175.517	251.232	129.049	268.905	85.4748	42.0975	149.75	82.638	555.799	1217.31	22.124
KH05B	Admission	2016-01-08	KHONGONI	1	FSMS	24.0876	29.1515	165.229	245.69	105.492	226.358	106.543	56.8137	98.7624	87.1764	516.41	1121.22	29.3997
KH06B	Admission	2016-01-08	KHONGONI	1	PM	34.7379	12.1594	158.075	146.64	42.3036	69.8274	98.3202	6.50211	77.2773	82.4397	347.018	693.544	18.0591
CU01A	Admission	2016-01-11	CHIPUMI	2	FSMS	13.9681	34.9014	130.627	212.216	106.391	352.398	72.519	16.546	141.428	101.524	449.235	1168.55	19.1318
CU02A	Admission	2016-01-11	CHIPUMI	1	MSMS	11.4466	53.0742	213.761	304.467	150.65	354.564	94.0659	53.6568	163.522	92.5617	668.879	1480.32	33.7854
CU02B	Admission	2016-01-11	CHIPUMI	1	FSMS	45.72	46.1922	165.812	292.448	119.064	320.712	166.605	71.1687	142.332	81.4098	577.324	1405.74	40.4202
CU03A	Admission	2016-01-11	CHIPUMI	1	MSMS	9.78766	55.4505	205.519	303.375	130.731	408.003	113.401	51.0939	131.494	101.236	639.625	1500.3	38.9886
CU03B	Admission	2016-01-11	CHIPUMI	2	FSMS	24.6848	42.849	104.688	193.576	86.3091	454.083	83.8833	41.0925	95.1288	88.8435	384.573	1190.45	34.8321
CU04A	Admission	2016-01-11	CHIPUMI	1	FSMS	12.7074	31.0086	149.642	261.232	117.203	425.928	95.4711	32.9661	130.601	98.8986	528.078	1342.95	36.9927
CU04B	Admission	2016-01-11	CHIPUMI	1	PM	44.4924	56.7906	300.387	445.809	176.281	308.808	126.91	53.271	167.31	111.689	922.477	1747.26	39.903
CU06A	Admission	2016-01-11	CHIPUMI	2	MSMS	21.931	43.2234	87.2973	136.634	60.3498	292.073	57.372	8.46873	57.1149	101.095	284.281	843.628	6.85065
CU07A	Admission	2016-01-11	CHIPUMI	2	PM	13.1719	35.8632	151.717	250.82	90.6327	271.805	84.9627	51.2625	98.034	125.233	493.17	1160.33	47.7576
CU08A	Admission	2016-01-11	CHIPUMI	1	PM	6.96748	28.9092	194.591	319.887	115.981	333.357	85.3392	52.4625	139.519	103.116	630.459	1373.16	40.4559
CU09A	Admission	2016-01-11	CHIPUMI	2	FSMS	7.69741	18.0788	147.975	227.069	114.283	258.868	64.3758	35.4825	148.655	97.9581	489.327	1112.74	30.3516
CU10A	Admission	2016-01-11	CHIPUMI	1	FSMS	13.5037	38.8323	151.116	219.258	125.824	465.921	91.3077	40.4652	117.986	100.358	496.197	1351.07	23.9523
CHITO09B	Admission	2016-01-12	CHITOWO	1	MSMS	44.6914	19.195	61.5753	97.9449	52.3749	140.47	41.6382	4.23774	30.7737	78.423	211.895	526.633	3.93936
CHITO12A	Admission	2016-01-12	CHITOWO	1	PM	18.0491	19.7081	99.8205	158.188	64.5786	129.723	51.8523	21.9847	77.7834	51.9273	322.587	675.566	18.4741
LO07B	Admission	2016-01-12	LOBI	2	PM	36.1646	32.6079	167.534	241.235	86.2638	183.084	94.5063	23.6532	135.914	80.4996	495.033	1045.3	28.447
NA20A	Admission	2016-01-12	NATHENJE	1	PM	21.4665	27.6347	109.217	201.621	79.9701	202.871	71.4795	16.8888	96.2709	106.155	390.809	912.108	23.759
CH08B	Discharge	2016-01-13	CHILOBWE	2	FSMS	32.4154	20.909	206.604	330.387	164.821	272.227	75.3363	20.3277	84.7476	92.0532	701.812	1267.41	27.5707
CH22A	Admission	2016-01-13	CHILOBWE	1	PM	10.4844	41.1078	222.64	324.363	136.435	282.426	81.5148	50.1891	137.516	106.239	683.438	1382.43	42.3942
CH23A	Admission	2016-01-13	CHILOBWE	1	MSMS	14.3331	29.6428	96.9	145.212	53.8689	151.633	85.9308	16.6654	86.3823	86.9568	295.981	753.192	24.2558
CH30B	Admission	2016-01-13	CHILOBWE	2	PM	32.5481	53.3031	147.573	219.138	93.2928	292.676	92.2557	11.1815	73.2879	122.955	460.004	1105.66	7.06446
CH31B	Admission	2016-01-13	CHILOBWE	1	MSMS	32.8135	12.6376	57.4356	85.449	37.8885	83.4717	57.8628	3.18849	52.2087	75.4377	180.773	465.58	17.3458
KHO08B	Admission	2016-01-13	KHONGONI	1	FSMS	45.355	56.6442	291.112	410.814	222.002	503.403	142.903	54.6924	201.975	97.0401	923.928	1980.59	30.9213
KHO09A	Admission	2016-01-13	KHONGONI	1	PM	13.1719	18.028	217.102	365.568	113.584	327.606	86.6364	43.3551	161.423	116.208	696.253	1449.51	33.2466
KHO09B	Admission	2016-01-13	KHONGONI	1	PM	36.2641	29.4671	129.249	211.289	87.4281	164.878	61.6656	7.36536	40.2531	122.197	427.966	853.792	15.1255
KHO10B	Admission	2016-01-13	KHONGONI	1	MSMS	27.505	30.3498	91.9371	136.1	48.3057	272.56	66.6018	8.09682	53.6235	91.506	276.342	799.08	11.0012
KHO11B	Admission	2016-01-13	KHONGONI	2	MSMS	37.2926	31.533	143.668	177.206	82.8078	220.052	123.37	25.3023	125.59	68.9289	403.681	998.456	29.3647
KHO12B	Admission	2016-01-13	KHONGONI	1	PM	39.6151	51.6786	269.068	410.271	182.545	310.512	116.34	39.771	160.804	173.689	861.884	1714.68	24.4101
KHO13A	Admission	2016-01-13	KHONGONI	1	FSMS	10.5176	41.9637	197.656	332.667	163.339	523.005	ND	44.7549	168.729	95.7795	693.663	ND	49.2648
KHO13B	Admission	2016-01-13	KHONGONI	2	FSMS	28.2	52.8534	222.806	331.875	159.618	463.605	160.083	30.6291	178.577	97.9677	714.298	1698.01	27.5352
NS19A	Admission	2016-01-13	NSALU	1	FSMS	12.8733	34.5438	141.525	205.022	85.3458	299.596	96.6264	36.9498	63.3252	91.8792	431.894	1054.81	31.0539
GO01A	Admission	2016-01-14	GOLOMOTI	2	FSMS	7.26609	30.6063	135.202	184.923	95.9559	366.792	74.9832	18.9896	73.5579	158.186	416.081	1139.2	27.4054
GO01B	Admission	2016-01-14	GOLOMOTI	2	FSMS	26.576	5.82138	46.4469	60.6609	21.6754	34.0452	28.4511	5.14641	17.3821	21.2131	128.783	240.842	6.30951
GO02A	Admission	2016-01-14	GOLOMOTI	2	PM	8.7923	40.7481	181.459	286.894	124.121	291.444	77.2968	65.8551	197.131	99.3801	592.475	1364.33	39.432
GO02B	Admission	2016-01-14	GOLOMOTI	2	MSMS	25.9456	38.739	216.185	324.996	130.733	363.489	101.405	43.9428	186.247	148.192	671.914	1553.93	47.5377
GO03A	Admission	2016-01-14	GOLOMOTI	2	PM	11.9774	61.1202	225.945	360.426	166.999	362.709	148.331	71.9433	191.501	107.97	753.37	1696.94	35.7558
GO03B	Admission	2016-01-14	GOLOMOTI	2	MSMS	34.0411	22.9913	101.444	116.338	72.4395	314.481	48.3924	7.69515	94.5726	58.4931	290.222	836.847	25.0976
GO04A	Admission	2016-01-14	GOLOMOTI	2	FSMS	9.02455	35.2302	161.326	232.428	91.2399	233.871	68.838	51.8277	139.555	108.141	484.993	1122.46	40.0011
GO04B	Admission	2016-01-14	GOLOMOTI	2	PM	25.7797	31.0581	190.352	313.038	118.517	159.269	114.871	26.8043	82.0347	82.4907	621.908	1118.44	33.9435
GO05A	Admission	2016-01-14	GOLOMOTI	1	PM	5.4081	27.8961	140.429	221.263	106.183	243.895	77.1726	36.0366	125.646	107.204	467.875	1085.73	39.4773
GO06A	Admission	2016-01-14	GOLOMOTI	1	FSMS	14.3331	17.4727	195.668	349.929	93.9603	101.752	126.805	39.4482	59.3358	74.8746	639.557	1059.25	31.9533
GO06B	Admission	2016-01-14	GOLOMOTI	2	FSMS	35.4015	22.1235	91.0404	131.889	64.6275	123.303	69.9297	3.01878	71.9604	119.125	287.557	697.018	15.105
GO07A	Admission	2016-01-14	GOLOMOTI	2	PM	10.5839	27.547	145.879	246.736	85.8183	283.615	69.7005	27.8845	140.245	101.432	478.433	1128.86	39.165
NA04B	Discharge	2016-01-14	NATHENJE	2	FSMS	29.2634	31.1763	283.946	441.798	196.979	312.357	101.927	54.2499	95.6211	80.8536	922.724	1598.91	36.879
CHITO01B	Discharge	2016-01-18	CHITOWO	1	PM	42.7007	21.7562	100.739	174.948	60.3741	194.892	79.4361	20.4836	71.0427	71.4522	336.061	795.124	31.9314
CHITO02B	Discharge	2016-01-18	CHITOWO	1	MSMS	17.2528	28.0196	132.619	254.758	89.793	270.607	66.0552	46.3671	99.1614	82.3794	477.17	1069.76	27.6102
CHITO18A	Admission	2016-01-18	CHITOWO	1	PM	23.1254	10.42	46.3947	96.6201	47.1687	99.1857	33.9306	8.13123	52.9095	47.8359	190.184	442.596	19.1341
DI15A	Discharge	2016-01-18	DHIAMPHWI	2	MSMS	23.8885	33.288	137.591	238.46	88.6368	231.937	97.8645	37.2675	95.8428	91.6935	464.688	1052.58	24.094
DI18A	Admission	2016-01-18	DHIAMPHWI	2	MSMS	18.5468	26.0568	71.601	82.8363	34.233	134.406	58.8678	2.42718	98.3073	58.2132	188.67	566.949	9.19782
MA30B	Admission	2016-01-19	MALINNGUNDE	1	MSMS	29.1639	17.2247	65.1675	80.2848	45.7725	131.82	54.7833	ND	67.7004	96.3963	191.225	ND	22.9373
MA37A	Admission	2016-01-19	MALINNGUNDE	2	MSMS	19.3431	14.2114	69.0912	95.6385	42.2943	83.4915	52.7562	2.99483	20.7017	71.7918	207.024	452.971	7.51944
MA39A	Admission	2016-01-19	MALINNGUNDE	2	MSMS	14.499	15.4428	91.1688	108.163	29.8097	123.719	55.3125	27.2399	32.9847	78.429	229.142	562.269	28.9654
ND15A	Discharge	2016-01-19	NDAULA	2	PM	17.651	43.3281	200.678	328.932	124.422	317.604	92.1174	54.6855	135.062	99.3504	654.032	1396.18	36.2727
CK01B	Discharge	2016-01-20	CHILEKA	2	FSMS	26.8746	23.0825	116.254	124.819	55.5783	228.709	55.134	17.7291	56.5215	74.9523	296.651	752.78	30.2967
CK08A	Discharge	2016-01-20	CHILEKA	2	FSMS	7.83013	16.3734	86.9388	128.193	52.4586	134.65	34.5732	25.9615	72.7746	64.1682	267.59	616.091	24.6633
CK12B	Discharge	2016-01-20	CHILEKA	2	FSMS	28.4008	14.0779	114.351	165.414	75.006	158.345	62.4207	4.91673	48.0393	53.6886	354.772	696.26	14.4519
CK16B	Discharge	2016-01-20	CHILEKA	1	FSMS	33.7094	12.3298	86.1252	136.335	63.2979	130.557	56.7294	4.84962	37.2405	60.4968	285.758	587.961	14.1254
CK19B	Admission	2016-01-20	CHILEKA	1	MSMS	27.9363	14.6222	56.4015	90.2484	37.7367	121.327	29.6928	ND	36.6219	94.8654	184.387	ND	4.43166
NK11A	Discharge	2016-01-20	NKHWAZI	1	FSMS	27.14	15.7515	94.854	121.862	44.6805	91.6704	37.4061	27.4779	55.005	75.2232	261.396	563.93	33.2073
NK20B	Admission	2016-01-20	NKHWAZI	1	FSMS	19.3099	9.87057	34.0638	56.6844	22.5035	98.8284	46.5087	ND	30.4083	62.4198	113.252	ND	8.3007
NK21B	Admission	2016-01-20	NKHWAZI	1	PM	45.4877	9.70263	78.3021	130.816	45.9786	124.429	36.822	5.74341	62.1756	59.0952	255.097	553.065	13.2634
NK24B	Admission	2016-01-20	NKHWAZI	1	MSMS	31.4532	28.6306	69.0339	125.677	48.2163	221.598	58.461	5.57025	86.9811	70.797	242.928	714.965	8.7594
NT12A	Discharge	2016-01-20	NTHONDO	1	PM	8.62641	39.1653	179.594	279.839	111.312	208.218	83.9751	41.496	154.675	76.3149	570.745	1174.59	33.6156
CH16A	Discharge	2016-01-21	CHILOBWE	2	PM	17.2528	50.853	170.018	303.054	105.525	226.789	86.4972	48.7311	162.9	59.1012	578.597	1213.47	37.1802
CH32B	Admission	2016-01-21	CHILOBWE	1	PM	24.5189	14.9405	78.3777	121.99	46.0746	163.409	58.599	8.51835	61.7061	76.0521	246.442	629.668	15.7674
MA19B	Discharge	2016-01-21	MALINNGUNDE	1	PM	28.5667	20.3277	110.254	178.09	64.5756	177.127	61.4577	30.2472	92.1726	51.3417	352.92	785.594	33.8187
MA28A	Discharge	2016-01-21	MALINNGUNDE	1	MSMS	21.5992	25.8755	146.85	143.861	64.2573	253.359	60.3936	9.88521	55.4622	73.1643	354.968	833.107	12.0439
MA31B	Admission	2016-01-21	MALINNGUNDE	1	PM	29.4957	24.7819	121.655	161.645	60.2169	148.519	65.7459	16.9787	84.2778	69.8613	343.517	753.681	25.0864
MA32B	Admission	2016-01-21	MALINNGUNDE	1	PM	36.3636	17.2853	102.966	117.587	44.5893	98.331	68.5491	7.7388	63.2124	68.6976	265.142	588.956	26.3898
MA33B	Admission	2016-01-21	MALINNGUNDE	2	MSMS	24.2203	9.55095	100.999	101.954	23.4425	27.571	68.2938	4.28649	45.8961	84.3639	226.395	466.358	13.2487
MA34B	Admission	2016-01-21	MALINNGUNDE	1	MSMS	39.781	6.79989	27.8632	51.7452	12.6904	41.9931	23.9024	ND	8.16159	52.2969	92.2987	ND	5.26035
MA40A	Admission	2016-01-21	MALINNGUNDE	2	MSMS	18.58	13.7062	61.5528	59.1618	28.2518	74.0169	52.5861	ND	29.002	53.9163	148.966	ND	8.61513
ND02A	Discharge	2016-01-21	NDAULA	1	FSMS	11.6125	19.377	170.76	267.963	109.185	176.716	107.754	34.0242	47.9502	43.7595	547.909	977.489	24.7861
ND08B	Discharge	2016-01-21	NDAULA	1	FSMS	29.0312	39.9996	171.4	256.751	117.734	388.641	78.6567	36.4437	116.493	91.5501	545.885	1297.67	42.5175
ND20B	Admission	2016-01-21	NDAULA	1	FSMS	28.069	16.9262	84.8424	119.722	86.0679	139.331	49.7115	7.10442	54.1506	64.7736	290.632	622.63	15.7533
ND21B	Admission	2016-01-21	NDAULA	1	FSMS	24.2535	21.1379	98.6184	152.413	92.7642	241.613	54.0003	15.2177	42.1803	85.3674	343.795	803.312	16.2953
NT20A	Admission	2016-01-21	NTHONDO	1	FSMS	13.006	16.1613	54.1695	123.856	34.8969	172.411	47.1327	11.1131	144.416	57.5943	212.922	661.75	20.5174
NT20B	Admission	2016-01-21	NTHONDO	1	PM	26.576	12.1156	44.0553	85.6593	40.8228	242.38	45.6345	5.81124	70.4079	52.9155	170.537	599.802	16.1828
NT21B	Admission	2016-01-21	NTHONDO	1	PM	24.2535	19.6572	69.183	150.26	45.4719	177.703	154.716	13.8386	70.9092	63.1872	264.915	764.926	25.8582
NT22A	Admission	2016-01-21	NTHONDO	2	MSMS	7.29927	21.8788	51.0945	64.1316	35.9655	134.776	42.2817	5.90112	62.3163	36.9906	151.192	455.336	17.5836
CHITO05A	Discharge	2016-01-22	CHITOWO	1	FSMS	14.5322	11.4942	73.9755	111.544	30.8985	71.2863	38.1144	26.1324	49.6863	59.0076	216.418	472.139	26.0748
CHITO13B	Admission	2016-01-22	CHITOWO	1	PM	33.8089	9.53376	57.7608	95.9145	44.5206	148.794	36.7161	11.2611	87.9072	64.9344	198.196	557.342	11.5211
CHITO14A	Admission	2016-01-22	CHITOWO	1	MSMS	19.2435	16.3561	75.5013	134.031	42.7302	134.276	112.633	9.64923	74.1126	54.942	252.262	654.232	17.031
CHITO14B	Admission	2016-01-22	CHITOWO	1	MSMS	35.3019	17.3417	85.6332	146.654	49.2783	155.438	124.881	9.07416	84.8421	62.8797	281.565	736.022	4.13535
LO23A	Admission	2016-01-22	LOBI	1	MSMS	23.6563	12.7304	86.9355	169.487	27.4023	114.01	62.5665	10.4497	55.8885	49.8105	283.825	589.281	25.6821
LO24A	Admission	2016-01-22	LOBI	2	MSMS	6.70206	11.58	84.45	140.67	47.4	122.64	61.86	27.09	52.26	47.31	272.52	595.26	10.71
MT06B	Admission	2016-01-22	MTHENDERE	1	PM	26.4433	16.0012	76.5066	115.072	36.1914	99.5763	66.7854	2.92411	80.3274	74.2581	227.77	567.642	14.0264
MT08B	Admission	2016-01-22	MTHENDERE	2	FSMS	25.4479	25.8909	165.193	220.017	105.525	294.524	93.4398	17.5232	165.247	97.53	490.735	1184.89	16.3955
MT18A	Discharge	2016-01-22	MTHENDERE	2	FSMS	13.8354	30.8058	146.311	210.893	103.586	352.05	67.6182	36.2829	92.1111	97.7991	460.791	1137.46	30.4002
MT23A	Admission	2016-01-22	MTHENDERE	2	MSMS	7.1002	19.785	77.4333	133.621	53.5314	181.687	44.6262	35.1621	95.3082	66.7221	264.585	707.876	30.9762
MT24A	Admission	2016-01-22	MTHENDERE	1	MSMS	20.8693	29.2194	79.1853	128.57	54.2502	261.307	51.8691	7.13307	63.4779	96.8349	262.005	771.846	8.73174
DI12B	Admission	2016-01-25	DHIAMPHWI	1	PM	34.7047	8.35524	39.5589	72.1014	22.6365	63.2364	87.0717	4.54521	71.7588	58.8468	134.297	428.111	16.6995
KA01B	Discharge	2016-01-25	KANYEZI	1	PM	28.8985	14.1486	81.4812	97.4517	29.8867	94.692	41.6868	13.4783	86.5854	64.8936	208.82	524.304	33.717
KA13A	Discharge	2016-01-25	KANYEZI	2	MSMS	20.7034	11.5646	62.4537	94.5579	21.2097	76.7586	44.2077	3.78222	45.9378	62.9007	178.221	423.373	20.4896
KA17B	Admission	2016-01-25	KANYEZI	2	PM	25.7465	30.273	138.659	235.728	84.9135	198.901	71.8401	33.753	117.812	85.3269	459.301	997.206	41.277
KA19B	Admission	2016-01-25	KANYEZI	1	FSMS	35.9987	19.6308	191.953	340.173	128.647	192.921	103.045	54.2577	77.0745	67.7373	660.773	1175.44	34.1595
KA20B	Admission	2016-01-25	KANYEZI	2	PM	38.9516	16.9481	54.4215	92.7276	46.3512	132.009	42.5322	5.87403	68.832	50.0484	193.5	509.744	25.111
KA21A	Admission	2016-01-25	KANYEZI	2	PM	11.0153	17.3822	110.425	174.422	72.1497	152.743	50.1432	18.3077	76.2696	82.6638	356.996	754.506	18.6129
KA22A	Admission	2016-01-25	KANYEZI	2	MSMS	20.5043	17.985	129.6	175.915	73.3686	160.92	52.509	32.274	47.214	64.3743	378.884	754.16	27.1989
GU04B	Admission	2016-01-26	GUMBA	2	PM	30.3252	17.2834	84.2418	135.745	52.5744	64.212	47.052	3.24	58.608	86.4828	272.561	549.439	8.37657
NK19A	Admission	2016-01-26	NKHWAZI	2	PM	6.73524	34.1148	101.788	175.235	64.3527	219.564	80.904	50.778	131.09	80.637	341.375	938.463	51.5955
NK20A	Admission	2016-01-26	NKHWAZI	1	MSMS	16.0584	16.9966	98.9646	148.812	67.3041	216.023	46.1553	8.92041	46.9038	95.7843	315.081	745.864	16.2842
NK21A	Admission	2016-01-26	NKHWAZI	2	PM	20.3384	16.9437	117.654	181.922	73.7268	146.883	53.4849	23.7521	64.7955	55.0005	373.303	734.162	24.2595
NK22A	Admission	2016-01-26	NKHWAZI	2	MSMS	22.4618	21.2814	140.498	256.662	89.5644	88.2138	77.2065	47.5377	64.242	52.0047	486.725	837.211	32.2386
NK23A	Admission	2016-01-26	NKHWAZI	2	PM	18.9118	17.9624	92.0904	169.781	47.5836	92.8713	119.129	25.6038	50.2398	60.432	309.455	675.694	23.1193
NK24A	Admission	2016-01-26	NKHWAZI	2	MSMS	12.3424	15.6717	124.674	173.456	71.5296	132.971	111.418	18.3363	65.8215	58.2558	369.659	772.133	24.2724
NK26B	Admission	2016-01-26	NKHWAZI	1	FSMS	26.4101	26.2451	132.448	221.404	108.74	303.312	67.0113	24.9793	129.422	121.86	462.592	1135.42	16.3778
NK27B	Admission	2016-01-26	NKHWAZI	2	MSMS	26.8414	19.2802	69.8562	128.231	49.6113	157.823	57.6087	5.68497	44.0031	76.2888	247.699	608.388	10.231
MA36B	Admission	2016-01-27	MALINNGUNDE	1	MSMS	28.4008	18.5521	79.8696	127.54	60.8172	194.241	55.1685	12.5605	74.5083	65.8752	268.226	689.132	21.6385
MA38A	Admission	2016-01-27	MALINNGUNDE	1	PM	9.48905	22.8988	127.935	195.048	71.0613	141.362	58.0791	17.6271	72.5577	77.7486	394.044	784.317	26.4018
MA41A	Admission	2016-01-27	MALINNGUNDE	1	PM	11.148	15.1762	117.752	217.074	59.0058	112.608	83.3424	24.2412	58.7703	49.7973	393.832	737.767	18.4647
MA42A	Admission	2016-01-27	MALINNGUNDE	1	PM	7.1002	21.738	103.079	151.405	65.1405	199.975	53.3091	17.3873	96.5535	47.1021	319.624	755.689	21.4525
MA43A	Admission	2016-01-27	MALINNGUNDE	2	MSMS	11.0816	21.7522	66.3216	102.892	37.0953	106.681	59.0268	6.75492	64.5699	62.8254	206.309	527.92	20.0149
MA44A	Admission	2016-01-27	MALINNGUNDE	1	MSMS	12.5083	22.6144	136.211	188.103	92.3868	213.845	67.2825	30.7014	61.4187	72.9075	416.702	885.471	17.182
MA45A	Admission	2016-01-27	MALINNGUNDE	2	MSMS	20.637	21.1967	77.3451	111.278	74.313	139.164	59.049	8.72784	83.7618	61.3677	262.937	636.204	16.3578
NA13B	Admission	2016-01-27	NATHENJE	2	FSMS	30.9224	9.12291	61.8714	84.7812	21.4768	85.4973	30.0708	5.53878	62.2032	44.7543	168.129	405.317	21.9987
NA14B	Admission	2016-01-27	NATHENJE	2	MSMS	27.2064	21.1268	45.9897	78.3108	48.9345	121.251	56.4405	10.2002	48.2379	55.5522	173.235	486.044	26.3499
NA15B	Admission	2016-01-27	NATHENJE	1	PM	26.9078	13.0992	50.2974	86.8647	27.7052	92.4285	53.3247	4.86021	50.7351	61.4289	164.867	440.744	16.8478
NA16B	Admission	2016-01-27	NATHENJE	1	FSMS	29.9602	13.3597	72.6369	59.8953	29.312	39.9396	42.8715	ND	49.6314	54.3471	161.844	ND	15.8612
NA23A	Admission	2016-01-27	NATHENJE	2	PM	10.2522	18.8719	57.1029	71.928	51.2634	134.106	38.9058	6.38565	58.9893	19.9104	180.294	457.463	16.9294
NA24A	Admission	2016-01-27	NATHENJE	2	MSMS	11.6456	15.9034	84.3063	125.386	51.3171	138.803	40.5129	18.7	32.9025	66.3138	261.009	574.145	18.3155
NA25A	Admission	2016-01-27	NATHENJE	2	MSMS	24.3862	7.17555	72.9261	123.81	17.9999	55.9404	49.7745	7.39479	30.6735	40.2219	214.736	405.917	19.1983
CK22A	Admission	2016-01-28	CHILEKA	2	FSMS	18.3145	12.4042	104.696	165.803	68.9952	130.343	55.0281	18.8273	48.7329	50.112	339.494	654.942	27.765
CK23A	Admission	2016-01-28	CHILEKA	2	MSMS	14.134	10.2925	51.441	80.2746	28.4493	97.7088	39.21	1.098	24.4917	67.2069	160.165	400.173	5.39523
CK24A	Admission	2016-01-28	CHILEKA	1	MSMS	18.9781	26.1056	100.852	183.924	70.9656	183.866	101.042	14.9983	154.663	73.464	355.741	909.88	19.309
CK25A	Admission	2016-01-28	CHILEKA	2	PM	13.006	40.653	125.785	191.55	62.5641	135.461	368.121	5.5743	126.879	128.897	379.898	1185.48	12.7638
ND03A	Discharge	2016-01-28	NDAULA	2	PM	21.5992	19.627	116.466	165.013	67.4574	170.156	50.9589	18.5708	81.9255	63.6579	348.937	753.833	29.9777
ND04A	Discharge	2016-01-28	NDAULA	1	PM	11.3139	20.9055	121.935	215.165	71.3946	182.376	64.0026	23.8426	84.6204	65.9913	408.494	850.233	31.6308
ND30A	Admission	2016-01-28	NDAULA	2	MSMS	15.6602	20.1801	141.751	224.154	88.7004	268.74	66.6915	28.3646	112.582	89.1363	454.605	1040.3	28.2539
ND31A	Admission	2016-01-28	NDAULA	1	MSMS	15.4944	31.7172	163.349	255.101	111.678	290.245	73.9011	32.6103	110.767	84.1212	530.128	1153.49	30.2085
ND32A	Admission	2016-01-28	NDAULA	1	MSMS	10.4512	27.6565	115.677	148.353	93.9312	214.062	55.5414	10.0355	72.9042	44.8011	357.962	782.963	18.0747
NT15B	Discharge	2016-01-28	NTHONDO	2	MSMS	13.935	55.7148	233.513	336.738	138.274	386.118	116.327	44.6646	99.297	154.552	708.526	1565.2	8.40615
NT18B	Discharge	2016-01-28	NTHONDO	1	FSMS	18.779	12.8386	118.066	165.282	75.5259	147.563	52.4826	16.8718	48.5085	61.2831	358.873	698.421	27.9907
NT23A	Admission	2016-01-29	NTHONDO	1	MSMS	14.3663	24.3818	38.8218	93.0438	27.9897	246.019	28.0303	ND	36.5328	110.909	159.855	ND	7.12257
NT24A	Admission	2016-01-29	NTHONDO	1	PM	20.8361	10.4722	39.5823	51.9774	27.2329	47.3043	32.2641	ND	29.3212	65.3022	118.793	ND	8.79909
NT24B	Admission	2016-01-29	NTHONDO	2	MSMS	26.8082	20.6213	67.4115	109.915	55.4712	136.002	63.2772	12.1644	66.2934	54.5805	232.798	585.737	17.1053
NT25A	Admission	2016-01-29	NTHONDO	2	MSMS	22.0969	20.3963	83.2977	138.266	55.6044	169.202	83.8371	9.97461	65.8428	47.6544	277.168	674.075	17.4189
NT25B	Admission	2016-01-29	NTHONDO	1	FSMS	38.1885	38.5017	110.514	153.947	101.22	297.125	71.8833	15.6674	85.3098	96.135	365.681	970.304	24.0221
CH28A	Admission	2016-02-01	CHILOBWE	2	MSMS	7.16656	27.2082	81.6204	127.108	52.6116	277.441	57.0048	15.564	100.793	75.9336	261.34	815.285	27.0041
CH29A	Admission	2016-02-01	CHILOBWE	2	PM	10.6171	13.0657	52.2783	91.6686	27.804	139.186	46.6398	2.48438	77.8002	63.6036	171.751	514.531	17.4262
CH30A	Admission	2016-02-01	CHILOBWE	2	MSMS	7.92966	19.4263	76.6092	136.986	45.4203	62.0229	80.2056	5.68911	89.7681	87.2544	259.015	603.382	8.02986
KH013A	Discharge	2016-02-01	KHONGONI	1	FSMS	12.4419	7.50087	44.1075	71.9388	24.655	55.9995	46.1619	4.09776	33.357	46.9578	140.701	334.776	23.2453
KH016B	Admission	2016-02-01	KHONGONI	1	FSMS	29.363	20.79	115.98	179.04	88.89	282.48	77.46	19.29	73.71	59.82	383.91	917.46	29.94
KH03A	Discharge	2016-02-01	KHONGONI	2	PM	15.2953	9.47544	74.2302	146.43	45.4017	75.3615	50.5146	10.0597	57.192	57.5892	266.062	526.255	26.6467
KH04B	Discharge	2016-02-01	KHONGONI	2	MSMS	35.866	11.7764	93.9207	137.824	65.9847	119.648	50.4654	5.31855	41.5794	56.88	297.73	583.397	12.2119
KH06B	Discharge	2016-02-01	KHONGONI	1	PM	35.5674	19.4566	85.7214	141.97	48.6324	171.952	48.9549	21.5909	82.6821	53.2563	276.323	674.216	41.9172
KH08B	Discharge	2016-02-01	KHONGONI	1	FSMS	46.1181	28.2183	198.049	328.941	128.148	300.552	125.123	41.2857	151.718	68.6592	655.138	1370.69	31.4067
KH09B	Discharge	2016-02-01	KHONGONI	1	PM	38.1553	14.64	75.24	151.5	44.67	150.18	116.13	ND	97.17	111.33	271.41	ND	18.12
CK24B	Admission	2016-02-02	CHILEKA	1	MSMS	30.3252	ND	ND	ND	ND	ND	ND	ND	ND	ND	ND	ND	ND
CK25B	Admission	2016-02-02	CHILEKA	2	MSMS	55.1758	8.71467	48.3045	70.9425	53.5554	78.4395	36.7062	2.5277	58.2795	33.0558	172.802	390.526	19.0975
CK26A	Admission	2016-02-02	CHILEKA	2	MSMS	22.1632	11.113	48.8745	70.5108	40.6239	99.6702	55.8102	ND	73.8123	51.5463	160.009	ND	7.0224
CP10A	Discharge	2016-02-02	CHIOPSYA	1	PM	21.367	11.1707	58.809	93.4821	27.5776	110.379	40.5768	10.7891	44.4009	69.6381	179.869	466.823	25.4822
CP14B	Admission	2016-02-02	CHIOPSYA	2	MSMS	27.4054	12.4045	66.4827	90.2064	40.2804	113.028	64.8786	2.54411	43.2894	94.0485	196.97	527.162	17.1172
NK30A	Admission	2016-02-02	NKHWAZI	2	PM	11.0153	23.9415	120.813	191.499	65.1531	186.821	85.4487	27.1419	140.584	65.4786	377.465	906.88	37.4436
NK30B	Admission	2016-02-02	NKHWAZI	1	FSMS	26.0783	3.73599	28.3745	47.5065	9.64089	72.4848	41.5293	ND	30.6183	94.9368	85.5219	ND	3.15936
NT26B	Admission	2016-02-02	NTHONDO	1	MSMS	28.8321	8.77419	49.0428	80.0697	36.5217	77.1822	40.7439	ND	33.5517	63.6843	165.634	ND	7.63416
NT27A	Admission	2016-02-02	NTHONDO	2	FSMS	16.6224	16.8692	68.211	103.405	53.1372	158.947	63.7581	4.7025	45.4737	83.1894	224.753	597.693	15.6189
NT27B	Admission	2016-02-02	NTHONDO	2	MSMS	32.15	28.8416	74.337	104.551	70.1853	227.435	56.5866	2.52058	68.7078	69.4866	249.073	702.652	15.9596
NT28B	Admission	2016-02-02	NTHONDO	1	FSMS	30.7897	30.8775	124.181	179.986	81.09	286.94	74.9847	24.005	119.788	69.666	385.257	991.518	23.9357
DI15B	Admission	2016-02-03	DHIAMPHWI	2	MSMS	25.5475	35.8809	108.817	178.313	92.3646	248.509	51.9843	17.0156	120.723	60.9258	379.495	914.534	26.4172
DI16B	Admission	2016-02-03	DHIAMPHWI	1	PM	31.6523	14.0085	51.1695	71.3658	51.3681	106.034	36.1449	3.21276	48.1125	36.9867	173.903	418.403	19.1829
DI25A	Admission	2016-02-03	DHIAMPHWI	2	PM	21.002	18.101	107.725	157.165	67.959	159.67	57.1221	23.9888	91.6518	70.6263	332.848	754.008	25.5318
DI27A	Admission	2016-02-03	DHIAMPHWI	1	FSMS	16.3238	20.0312	160.848	222.859	112.758	156.097	58.1013	32.8842	92.3517	59.8128	496.465	915.743	28.8288
DI28A	Admission	2016-02-03	DHIAMPHWI	2	PM	16.5892	13.414	94.1145	87.5979	61.9173	100.751	35.5473	13.2101	56.4681	26.687	243.63	489.707	24.0157
DI29A	Admission	2016-02-03	DHIAMPHWI	2	PM	29.4293	13.6844	123.593	145.064	53.8002	84.108	62.4714	10.4925	67.2486	45.1272	322.457	605.589	27.5058
GO02B	Discharge	2016-02-03	GOLOMOTI	2	MSMS	26.6755	32.34	127.079	204.165	74.2431	257.339	95.5869	36.6144	121.403	108.918	405.487	1057.69	36.0102
GO13A	Admission	2016-02-03	GOLOMOTI	2	MSMS	5.4081	18.5603	115.267	190.941	73.1682	201.433	69.3114	40.059	72.621	69.5412	379.376	850.902	36.354
CHITO12A	Discharge	2016-02-04	CHITOWO	1	PM	18.8786	8.96646	82.3422	146.842	48.9693	115.275	58.9158	21.2339	44.5143	67.9002	278.153	594.959	39.03
CHITO19B	Admission	2016-02-04	CHITOWO	1	FSMS	39.3829	7.01607	45.5013	83.6208	31.9971	82.5324	124.369	1.93496	57.8784	40.5537	161.119	475.403	15.6552
CHITO20B	Admission	2016-02-04	CHITOWO	1	PM	14.3995	10.5364	53.7489	99.9393	26.8198	88.3053	78.273	2.78	60.6126	54.654	180.508	475.669	25.6456
CHITO21A	Admission	2016-02-04	CHITOWO	1	PM	16.8215	14.0859	112.734	192.359	64.9359	172.444	77.9598	8.55801	124.74	82.1547	370.029	849.971	21.4306
CHITO21B	Admission	2016-02-04	CHITOWO	1	FSMS	41.3736	25.0708	105.919	142.551	71.6547	109.336	66.7263	14.0671	81.6831	40.4634	320.124	657.471	20.8641
CHITO7B	Discharge	2016-02-04	CHITOWO	1	PM	49.5687	8.92341	62.1264	96.8652	24.939	88.8879	45.1245	4.45449	58.4976	64.6056	183.931	454.424	27.6241
CHITO9B	Discharge	2016-02-04	CHITOWO	1	MSMS	45.4877	10.7425	54.1134	81.6993	22.406	90.6051	32.463	8.86833	17.5034	69.3477	158.219	387.749	15.1187
MT06B	Discharge	2016-02-04	MTHENDERE	1	PM	27.1068	20.7368	125.556	227.946	79.6296	195.279	81.6477	21.6368	86.3082	75.6594	433.131	914.399	29.7496
MT08B	Discharge	2016-02-04	MTHENDERE	2	FSMS	26.0451	18.1519	146.351	224.291	94.0995	230.25	72.4494	16.7715	80.3919	95.973	464.742	978.73	21.0127
MT11A	Discharge	2016-02-04	MTHENDERE	2	PM	10.0863	9.936	119.817	165.012	65.7975	161.198	48.0483	29.1334	80.6979	68.3325	350.627	747.973	25.9722
MT12B	Admission	2016-02-04	MTHENDERE	1	FSMS	24.2203	27.2722	151.26	206.299	118.06	283.265	80.0115	13.9129	146.149	107.635	475.619	1133.86	12.876
MT13B	Admission	2016-02-04	MTHENDERE	1	MSMS	30.8228	18.3127	68.9829	124.722	49.8114	180.061	137.1	4.45713	96.1236	55.677	243.516	735.247	26.7925
MT14B	Admission	2016-02-04	MTHENDERE	2	MSMS	29.6284	16.7816	79.7661	107.663	48.312	186.772	72.3561	6.26559	59.4048	65.1243	235.741	642.445	11.9946
MT17A	Discharge	2016-02-04	MTHENDERE	1	MSMS	21.6656	8.9868	79.6404	112.111	35.3118	71.6055	73.1589	11.4802	52.9872	50.1255	227.063	495.407	14.6047
MT26A	Admission	2016-02-04	MTHENDERE	2	FSMS	18.779	13.2662	102.535	192.138	52.9026	61.3266	143.477	24.9655	49.3461	55.2804	347.576	695.239	20.7512
MA18B	Discharge	2016-02-08	MALINNGUNDE	1	FSMS	35.9323	33.4638	188.731	261.791	140.96	377.823	77.3217	34.3752	153.125	78.9273	591.482	1346.52	29.3101
MA24B	Discharge	2016-02-08	MALINNGUNDE	1	FSMS	26.8414	9.01128	72.5793	112.189	48.5013	123.665	39.0234	10.6033	39.4485	64.1175	233.269	519.138	20.7535
MA54A	Admission	2016-02-08	MALINNGUNDE	2	PM	16	9.53382	58.1856	87.5436	37.0539	92.9685	47.4795	ND	70.3701	79.7139	182.783	ND	11.1798
MA55A	Admission	2016-02-08	MALINNGUNDE	1	MSMS	14.6981	11.3576	59.4765	86.5746	44.7366	41.5566	89.6271	8.61165	64.2585	56.0949	190.788	462.294	17.909
MA56A	Admission	2016-02-08	MALINNGUNDE	2	MSMS	6.83477	25.2862	97.0065	130.925	55.3623	188.43	68.3445	22.2217	62.6421	99.0633	283.294	749.282	12.2406
MA57A	Admission	2016-02-08	MALINNGUNDE	1	FSMS	12.1433	15.4877	77.0655	112.703	56.5719	77.8941	89.0457	12.1868	30.7911	60.7467	246.34	532.492	16.9662
NA02A	Discharge	2016-02-08	NATHENJE	2	FSMS	12.8733	18.0228	73.1448	113.957	72.4098	224.273	52.83	11.6202	33.2133	42.0723	259.511	641.543	21.9777
NA26A	Admission	2016-02-08	NATHENJE	2	PM	10.7498	21.1913	112.372	205.889	59.3898	113.363	109.218	26.0901	65.8341	50.4207	377.651	763.768	25.4374
MA31B	Discharge	2016-02-10	MALINNGUNDE	1	PM	30.2256	23.1772	90.5235	187.607	52.401	160.934	55.1601	28.4611	92.7558	64.9434	330.532	755.963	25.1752
MA32B	Discharge	2016-02-10	MALINNGUNDE	1	PM	37.0936	33.3714	169.54	295.221	94.4142	239.598	110.513	41.3469	120.047	79.7844	559.175	1183.84	34.4223
MA36B	Discharge	2016-02-10	MALINNGUNDE	1	MSMS	29.0312	39.9237	138.792	182.742	83.1102	274.928	64.7109	22.4888	83.8758	72.3039	404.644	962.875	21.3286
MA37A	Discharge	2016-02-10	MALINNGUNDE	2	MSMS	20.1393	37.1811	143.732	214.296	93.2388	304.038	82.8597	42.1782	75.1701	79.7295	451.266	1072.42	19.6607
MA39A	Discharge	2016-02-10	MALINNGUNDE	2	MSMS	15.2953	23.7592	78.6507	122.294	53.3433	231.154	55.3764	20.3248	42.342	61.9134	254.288	689.158	19.6021
MA39B	Admission	2016-02-10	MALINNGUNDE	1	MSMS	32.7804	20.6652	142.955	207.706	75.6366	175.627	105.936	18.7769	120.295	75.2151	426.297	942.811	22.5851
MA58A	Admission	2016-02-10	MALINNGUNDE	1	FSMS	5.14267	4.99656	30.2103	41.0196	14.7369	47.9733	17.1328	8.08848	17.9322	17.9444	85.9668	200.035	7.60254
ND09A	Discharge	2016-02-10	NDAULA	2	PM	10.8825	25.3315	139.637	204.227	97.3686	185.11	62.4906	26.5067	116.582	65.916	441.232	923.168	31.9221
ND19B	Discharge	2016-02-10	NDAULA	1	PM	24.7512	20.464	108.543	200.188	61.2225	117.637	69.1788	21.5147	63.33	45.2955	369.953	707.374	18.7427
ND31B	Admission	2016-02-10	NDAULA	2	MSMS	34	30.5487	107.485	192.808	84.705	242.495	60.1767	24.3331	137.525	82.1214	384.998	962.199	29.5603
ND32B	Admission	2016-02-10	NDAULA	2	MSMS	26.9409	8.04657	61.248	101.156	20.4078	101.879	52.5729	3.62538	92.7138	58.9515	182.812	500.6	16.2827
ND35A	Admission	2016-02-10	NDAULA	1	MSMS	21.3338	25.7529	112.091	169.795	75.078	167.068	61.6254	13.7817	68.4132	65.5968	356.965	759.203	8.2236
CHITO22A	Admission	2016-02-11	CHITOWO	1	MSMS	29.2303	23.2787	54.2628	91.1532	49.8936	215.543	42.5346	3.16044	30.3132	53.229	195.31	563.369	14.1706
CHITO27B	Admission	2016-02-11	CHITOWO	2	MSMS	46.649	30.8775	111.494	175.909	69.8175	279.217	107.824	13.9156	133.637	49.6329	357.221	972.326	17.9454
CHITO28B	Admission	2016-02-11	CHITOWO	2	FSMS	26.4764	38.8932	107.733	154.728	88.1418	225.158	77.559	20.5598	132.031	53.0832	350.603	897.888	15.984
CHITO29B	Admission	2016-02-11	CHITOWO	1	FSMS	34.1739	19.7017	95.4123	151.26	60.5346	130.369	59.3994	5.42499	56.601	48.6012	307.207	627.305	19.2714
CHITO30B	Admission	2016-02-11	CHITOWO	2	MSMS	25.6802	5.98524	49.032	60.5064	23.2966	45.1461	48.1083	ND	25.6858	55.1139	132.835	ND	7.70496
KA17B	Discharge	2016-02-11	KANYEZI	2	PM	26.4433	38.9838	175.519	294.649	99.9519	175.769	86.0814	33.1818	117.182	77.8416	570.12	1099.16	41.9451
KA19B	Discharge	2016-02-11	KANYEZI	1	FSMS	36.6291	30.4131	170.049	244.381	95.8413	230.448	93.9336	44.4243	141.743	71.661	510.272	1122.89	28.5828
KA20B	Discharge	2016-02-11	KANYEZI	2	PM	39.6151	31.2651	123.466	224.291	76.9479	183.847	69.8016	30.6987	87.8397	79.3122	424.704	907.469	28.9334
KA21A	Discharge	2016-02-11	KANYEZI	2	PM	11.7452	22.3456	115.502	197.54	72.0771	167.794	56.1915	30.3114	81.0858	74.2491	385.12	817.097	25.3392
KA25B	Admission	2016-02-11	KANYEZI	1	PM	24.1539	10.5563	65.6232	113.086	40.0719	133.282	49.7094	2.57052	61.9374	90.0834	218.781	566.92	10.4099
NA21B	Admission	2016-02-11	NATHENJE	2	MSMS	27.8368	9.43437	87.7002	109.959	36.9636	129.271	57.1179	7.44606	43.1946	52.6836	234.623	533.771	8.72172
NA25B	Admission	2016-02-11	NATHENJE	2	MSMS	35.0365	18.0762	77.445	79.4046	63.2121	187.212	50.2152	11.3231	47.0871	39.4863	220.062	573.461	17.0537
NA26B	Admission	2016-02-11	NATHENJE	2	FSMS	32.2495	36.429	136.21	224.536	103.481	259.103	68.4771	21.7329	102.735	85.2252	464.228	1037.93	36.9033
NK21B	Discharge	2016-02-12	NKHWAZI	1	PM	46.3504	12.5881	134.548	205.634	70.5297	153.629	54.8259	25.784	81.2883	68.202	410.711	807.028	39.3963
NK24B	Discharge	2016-02-12	NKHWAZI	1	MSMS	32.2827	27.0662	82.1352	148.489	54.9519	241.685	63.4743	31.6659	84.0927	47.0901	285.576	780.65	23.1998
NK31A	Admission	2016-02-12	NKHWAZI	1	FSMS	12.4419	20.5724	104.592	184.696	82.212	218.972	72.6807	21.4505	103.397	79.5555	371.5	888.128	14.1395
NK32A	Admission	2016-02-12	NKHWAZI	1	MSMS	7.43198	43.3488	119.329	140.092	71.6604	417.126	76.3599	18.3716	59.9079	63.3399	331.081	1009.53	18.9395
NK36B	Admission	2016-02-12	NKHWAZI	2	FSMS	25.0498	21.8122	103.751	164.018	87.2661	319.905	72.8841	8.86893	67.2249	108.832	355.035	954.562	10.6006
NK37B	Admission	2016-02-12	NKHWAZI	1	PM	51.4267	15.4467	62.0181	108.631	32.8983	46.332	109.031	ND	40.809	89.9958	203.547	ND	7.7334
NK38B	Admission	2016-02-12	NKHWAZI	1	FSMS	15.2621	7.56192	77.5386	92.787	42.0531	120.327	47.8293	9.4071	111.899	84.6336	212.379	594.037	15.6388
NK39B	Admission	2016-02-12	NKHWAZI	1	PM	30.6238	9.28719	134.91	184.885	87.0459	84.9027	47.7636	7.33077	58.68	75.2178	406.841	690.023	14.347
TE03B	Discharge	2016-02-12	TEMBWE	1	PM	40.9423	23.0389	133.967	200.238	81.618	166.904	51.9666	18.5059	92.4864	87.7797	415.823	856.505	29.7735
TE10B	Admission	2016-02-12	TEMBWE	1	PM	24.7512	8.36406	111.732	189.5	55.7583	88.7847	85.1988	8.80272	44.1942	70.7637	356.99	663.098	25.0816
TE11A	Discharge	2016-02-12	TEMBWE	2	PM	15.4944	19.3726	148.458	222.836	83.3052	161.452	77.3352	13.2745	150.067	85.8468	454.599	961.947	22.4396
TE23A	Admission	2016-02-12	TEMBWE	2	FSMS	14.2004	11.8123	122.195	170.53	87.1542	180.172	62.7177	22.4206	76.6578	86.4357	379.88	820.096	20.2049
CH20B	Discharge	2016-02-15	CHILOBWE	2	FSMS	37.724	26.8163	108.015	184.57	69.4053	141.425	71.2467	22.9274	60.5772	85.1046	361.99	770.087	28.1521
CH22A	Discharge	2016-02-15	CHILOBWE	1	PM	11.6788	25.899	128.698	210.975	76.0869	160.423	59.5053	30.6693	78.1464	65.2842	415.76	835.687	34.2528
CH23A	Discharge	2016-02-15	CHILOBWE	1	MSMS	15.4612	37.845	135.842	267.983	86.0997	191.341	101.191	30.2163	110.881	64.7112	489.924	1026.11	34.2783
CH29B	Discharge	2016-02-15	CHILOBWE	2	PM	18.58	49.2159	207.563	400.944	127.998	265.16	96.7167	38.1309	158.812	79.5093	736.505	1424.05	40.6185
CH33A	Admission	2016-02-15	CHILOBWE	1	PM	14.134	29.2696	126.664	218.627	76.4955	214.614	107.576	14.136	151.732	84.0477	421.786	1023.16	23.5139
CH35A	Admission	2016-02-15	CHILOBWE	1	MSMS	16.0584	16.3467	62.7627	97.1745	42.5142	110.189	37.2144	4.79316	32.1582	69.9366	202.451	473.089	21.5486
CH37A	Admission	2016-02-15	CHILOBWE	1	PM	20.1725	49.3692	265.145	407.832	159.998	348.159	134.234	63.2286	179.792	92.3667	832.975	1700.12	34.92
KHO02A	Discharge	2016-02-15	KHONGONI	1	FSMS	15.4944	20.2722	105.652	193.567	71.9331	232.457	51.2442	38.9154	153.017	77.9106	371.152	944.968	33.8523
KHO12A	Discharge	2016-02-15	KHONGONI	1	PM	10.9821	13.8954	87.1416	164.921	55.2813	123.889	69.957	26.8061	83.7612	60.7269	307.344	686.38	28.0043
KHO12B	Discharge	2016-02-15	KHONGONI	1	PM	40.7432	14.9508	95.4009	167.56	57.033	132.839	49.8897	20.7873	64.4064	62.7861	319.994	665.653	34.3044
KHO19A	Admission	2016-02-15	KHONGONI	2	PM	19.509	8.07933	61.7559	70.5468	23.5514	22.4942	42.3648	1.60753	49.0668	78.2046	155.854	357.671	9.7035
CK19B	Discharge	2016-02-16	CHILEKA	1	MSMS	28.8985	32.0835	175.254	280.475	127.099	271.559	94.9308	40.1298	89.9001	73.3242	582.827	1184.75	22.177
CK22A	Discharge	2016-02-16	CHILEKA	2	FSMS	19.0113	19.5345	143.32	237.367	106.097	181.742	63.7509	32.271	93.108	67.7166	486.784	944.907	27.9863
CK24B	Discharge	2016-02-16	CHILEKA	1	MSMS	30.9224	27.499	138.651	227.849	97.7697	252.267	72.9858	30.9672	83.3634	87.6135	464.269	1018.97	29.0291
CK25B	Discharge	2016-02-16	CHILEKA	2	MSMS	55.7399	26.458	190.924	263.998	138.768	276.678	83.4558	34.7139	99.6054	65.0109	593.691	1179.61	33.7752
NT21B	Discharge	2016-02-16	NTHONDO	1	PM	25.2157	28.2917	128.729	221.445	73.5819	194.745	118.636	33.789	104.716	80.8509	423.756	984.784	31.8318
NT28A	Admission	2016-02-16	NTHONDO	2	FSMS	14.3331	26.382	115.826	180.199	82.2957	299.1	139.28	17.0841	103	66.6279	378.32	1029.79	18.0386
NT29A	Admission	2016-02-16	NTHONDO	1	FSMS	18.6463	19.7857	37.3257	51.3264	38.7162	137.888	48.3609	5.39469	37.8156	18.9058	127.368	395.519	18.1803
NT30A	Admission	2016-02-16	NTHONDO	2	MSMS	14.2668	4.68765	81.9672	166.481	34.3617	48.1311	110.762	5.02647	24.0353	38.955	282.81	514.407	15.6804
NT31A	Admission	2016-02-16	NTHONDO	2	MSMS	8.7923	19.6782	74.4864	102.768	49.8753	149.807	60.1107	22.9408	98.5332	36.8382	227.129	615.038	34.38
NT32B	Admission	2016-02-16	NTHONDO	1	MSMS	26.7087	19.1537	168.428	259.417	87.864	163.836	203.362	34.6629	96.0813	58.0344	515.709	1090.84	16.7695
NT33B	Admission	2016-02-16	NTHONDO	2	MSMS	36.8613	24.2429	110.499	136.222	73.7043	139.159	84.2196	10.8197	74.0133	50.661	320.425	703.541	12.1673
MA22A	Admission	2016-02-17	MALINNGUNDE	2	FSMS	20.4048	13.9815	62.1993	100.24	47.0337	128.013	50.4675	4.90389	71.223	57.5265	209.473	535.589	20.9555
MA22AT	Admission	2016-02-17	MALINNGUNDE	2	FSMS	20.4048	15.9938	80.0034	101.374	51.3264	173.762	72.8574	6.36291	96.3762	ND	232.703	ND	8.7201
MA27B	Admission	2016-02-17	MALINNGUNDE	1	PM	24.5853	18.8284	134.423	207.845	82.6476	187.586	57.8571	17.2442	137.411	74.6331	424.915	918.475	26.6009
MA38A	Discharge	2016-02-17	MALINNGUNDE	1	PM	10.3185	16.3298	143.061	192.296	82.2792	186.895	54.5925	13.188	69.9942	70.6788	417.636	829.314	20.0219
MA41A	Discharge	2016-02-17	MALINNGUNDE	1	PM	12.0106	8.15688	94.1427	135.701	52.1535	114.251	34.7397	21.1514	51.2253	56.8347	281.997	568.356	18.1272
MA42B	Admission	2016-02-17	MALINNGUNDE	2	MSMS	26.3437	19.1631	59.9211	119.053	47.316	179.392	68.3859	9.57396	60.2784	58.7484	226.291	621.832	12.4813
MA43B	Admission	2016-02-17	MALINNGUNDE	2	MSMS	25.4147	21.2912	78.4641	136.787	74.1594	158.192	75.5397	27.1912	81.9333	47.874	289.41	701.432	17.9376
MA45A	Discharge	2016-02-17	MALINNGUNDE	2	MSMS	21.367	30.6375	180.462	265.473	114.559	288.382	80.1429	35.1699	118.481	72.1458	560.493	1185.45	23.7664
MA61A	Admission	2016-02-17	MALINNGUNDE	1	PM	9.78766	58.0095	300.762	442.908	192.455	422.685	130.794	61.029	234.98	140.113	936.125	1983.74	42.2469
MA62A	Admission	2016-02-17	MALINNGUNDE	2	FSMS	16.5561	36.6237	79.614	129.259	76.2252	263.149	39.1869	3.90429	21.6605	91.1808	285.098	740.803	6.90219
NA13B	Discharge	2016-02-17	NATHENJE	2	FSMS	31.785	2.9878	147.063	211.343	81.0045	100.746	41.3598	11.8039	33.5331	31.1235	439.41	660.965	17.3453
NA14B	Discharge	2016-02-17	NATHENJE	2	MSMS	27.9695	11.3776	84.2367	171.203	34.05	109.903	84.807	20.4921	42.5667	50.0859	289.49	608.722	16.0897
NA16B	Discharge	2016-02-17	NATHENJE	1	FSMS	30.6569	9.67047	91.3263	90.6393	32.0577	127.941	46.4952	4.54227	55.1241	63.7407	214.023	521.537	20.9223
NA20A	Discharge	2016-02-17	NATHENJE	1	PM	22.6941	10.5841	119.613	216.099	67.5837	168.766	79.1343	36.4275	79.2477	71.9457	403.296	849.401	25.3662
NA27A	Admission	2016-02-17	NATHENJE	1	MSMS	14.0677	26.761	214.311	305.457	134.141	448.701	90.3444	56.4432	145.955	85.4121	653.909	1507.53	27.5294
NA28A	Admission	2016-02-17	NATHENJE	1	MSMS	9.55541	20.326	123.893	179.773	85.7391	211.733	72.6165	15.25	65.9214	57.0582	389.405	832.311	12.7366
ND18B	Discharge	2016-02-17	NDAULA	2	FSMS	27.14	28.3813	177.641	294.042	136.448	231.159	69.8871	33.0981	136.216	58.2717	608.132	1165.15	30.2391
ND20B	Discharge	2016-02-17	NDAULA	1	FSMS	29.0644	23.7735	179.232	309.426	130.514	239.931	92.5311	41.1246	77.3055	65.6214	619.172	1159.46	26.1243
ND30A	Discharge	2016-02-17	NDAULA	2	MSMS	16.3902	24.8441	122.726	213.618	74.5422	218.409	72.3819	29.3825	101.728	68.6196	410.887	926.252	28.7087
DI22B	Admission	2016-02-18	DHIAMPHWI	2	PM	57.9628	29.3687	100.092	165.484	95.0952	146.505	75.7971	10.4078	109.905	57.3858	360.671	790.04	42.3423
DI24A	Admission	2016-02-18	DHIAMPHWI	1	MSMS	23.9881	9.15975	62.8449	118.465	24.3322	88.5636	74.2194	4.79652	85.3902	73.0749	205.642	540.846	15.7564
DI24B	Admission	2016-02-18	DHIAMPHWI	2	MSMS	23.9881	19.8755	113.817	147.06	88.4448	197.017	66.3891	18.6771	54.7218	65.3835	349.322	771.386	23.4125
DI25A	Discharge	2016-02-18	DHIAMPHWI	2	PM	21.6324	24.9827	108.247	193.131	62.3334	196.319	57.5439	33.2679	151.485	90.8304	363.711	918.14	35.5194
DI27A	Discharge	2016-02-18	DHIAMPHWI	1	FSMS	16.9874	18.2491	117.232	183.908	89.3256	189.05	66.6315	33.2013	68.3667	60.7164	390.465	826.68	26.5265
DI28A	Discharge	2016-02-18	DHIAMPHWI	2	PM	17.2528	13.3009	123.623	199.683	76.2498	130.054	63.6039	32.0238	64.7469	70.2288	399.555	773.514	28.0726
DI33A	Admission	2016-02-18	DHIAMPHWI	2	FSMS	24.8839	16.5501	136.517	212.927	118.67	144.185	64.4058	14.3181	72.7326	68.2077	468.114	848.513	17.0778
DI35A	Admission	2016-02-18	DHIAMPHWI	2	PM	17	12.51	160.864	269.594	91.431	111.036	71.2506	21.7342	45.6381	73.3461	521.888	857.403	29.8806
DI36A	Admission	2016-02-18	DHIAMPHWI	1	MSMS	6.20438	25.0559	161.674	242.114	108.168	242.594	89.4129	45.264	89.5302	64.7643	511.956	1068.58	24.9029
MT04B	Discharge	2016-02-18	MTHENDERE	2	FSMS	29.8938	28.0907	126.412	201.801	78.3003	391.431	81.1599	32.4042	96.4095	86.0127	406.514	1122.02	27.8317
MT13B	Discharge	2016-02-18	MTHENDERE	1	MSMS	31.5528	19.2169	158.86	255.364	122.353	214.727	66.7671	25.2934	65.9997	62.4663	536.577	991.047	25.5465
MT21B	Admission	2016-02-18	MTHENDERE	1	MSMS	30.856	23.0264	132.829	112.858	53.1222	141.591	64.0884	12.3315	73.7346	66.5631	298.809	680.144	15.4207
MT24A	Discharge	2016-02-18	MTHENDERE	1	MSMS	21.7983	21.263	73.0287	129.441	49.3443	282.48	56.985	22.5505	51.7869	83.1522	251.814	770.032	19.6915
CU03B	Discharge	2016-02-19	CHIPUMI	2	FSMS	25.7797	33.4476	119.302	179.03	67.3692	205.634	70.6659	27.0292	55.2189	100.276	365.702	857.973	35.6412
CU04A	Discharge	2016-02-19	CHIPUMI	1	FSMS	13.8354	34.1943	169.351	210.535	70.6869	220.128	97.3212	18.2178	123.837	104.565	450.572	1048.84	44.8998
CU06A	Discharge	2016-02-19	CHIPUMI	2	MSMS	23.3245	115.529	265.448	373.971	132.475	693.534	153.153	50.9205	206.295	213.323	771.894	2204.65	46.7805
CU17A	Admission	2016-02-19	CHIPUMI	2	FSMS	24.0544	70.494	345.939	513.864	243.809	696.027	191.906	68.8377	196.886	187.789	1103.61	2515.55	53.7846
LU01A	Discharge	2016-02-19	LUDZI	1	PM	17.8832	64.3044	303.831	526.185	199.719	427.401	218.586	76.56	172.715	154.868	1029.73	2144.17	52.1343
LU08A	Discharge	2016-02-19	LUDZI	2	MSMS	11.3802	77.6091	355.863	621.57	238.586	744.864	187.142	81.3201	218.917	154.264	1216.02	2680.14	46.5963
LU13A	Admission	2016-02-19	LUDZI	2	PM	12.5747	30.9456	166.684	272.437	97.9713	228.494	106.577	17.2356	96.4719	109.401	537.092	1126.22	31.4274
NK26B	Discharge	2016-02-19	NKHWAZI	1	FSMS	27.3723	56.2758	243.162	433.878	195.842	600.384	164.81	65.8005	202.951	158.987	872.883	2122.09	49.9665
NK27B	Discharge	2016-02-19	NKHWAZI	2	MSMS	27.704	87.8553	427.818	666.36	268.578	584.529	193.156	111.451	182.604	188.108	1362.76	2710.46	62.2623
NK33A	Admission	2016-02-19	NKHWAZI	2	FSMS	8.72594	38.5278	213.449	354.417	133.916	231.985	252.62	45.5136	147.287	90.1533	701.782	1507.87	24.3976
KA22A	Discharge	2016-02-22	KANYEZI	2	MSMS	21.367	12.2044	95.169	142.141	48.1605	143.776	39.9081	26.6373	47.625	49.7328	285.47	605.355	30.8028
KA33A	Admission	2016-02-22	KANYEZI	2	FSMS	19.0445	12.0051	82.536	129.139	49.341	155.919	35.8197	18.8506	93.4341	68.2395	261.016	645.284	29.6959
LO07B	Discharge	2016-02-22	LOBI	2	PM	37.6576	27.8956	160.519	279.249	93.2397	178.778	73.3455	24.1282	105.624	59.7693	533.008	1002.55	32.7867
CH21A	Discharge	2016-02-23	CHILOBWE	1	MSMS	16.5892	31.7415	175.592	241.945	119.217	355.722	84.4212	35.8113	122.202	84.4176	536.754	1251.07	26.3708
CH38A	Admission	2016-02-23	CHILOBWE	2	FSMS	19.6417	13.6188	156.539	220.515	114.827	251.059	72.501	18.6926	70.0644	63.6582	491.881	981.474	19.9458
CH39A	Admission	2016-02-23	CHILOBWE	2	MSMS	31.5859	8.01558	67.1346	101.935	35.6493	88.4721	70.4175	13.5451	49.3035	36.0165	204.719	470.489	10.7427
NT20B	Discharge	2016-02-23	NTHONDO	1	PM	27.8036	28.0812	128.714	262.122	83.6295	350.061	77.7702	43.1589	178.219	63.5031	474.465	1215.26	30.7122
NT25B	Discharge	2016-02-23	NTHONDO	1	FSMS	39.0511	27.1592	142.087	250.456	104.982	263.139	175.973	36.8973	98.6538	62.3142	497.525	1161.66	23.3565
NT32A	Admission	2016-02-23	NTHONDO	2	MSMS	11.4798	28.0572	123.538	228.14	66.378	129.581	82.5804	12.8896	176.907	70.4544	418.056	918.525	7.4535
CHITO01A	Discharge	2016-02-24	CHITOWO	2	PM	9.65494	13.8659	109.372	158.297	58.368	124.476	55.8021	33.8565	82.1529	68.9457	326.037	705.136	34.311
CHITO03A	Discharge	2016-02-24	CHITOWO	1	FSMS	16.5229	16.7312	107.299	181.612	85.7586	160.048	55.0941	19.948	60.5889	61.3515	374.669	748.431	23.2503
CHITO13B	Discharge	2016-02-24	CHITOWO	1	PM	34.9701	29.362	116.855	188.596	79.4151	266.32	75.1863	28.5542	135.799	60.471	384.866	980.559	36.8445
CHITO14B	Discharge	2016-02-24	CHITOWO	1	MSMS	36.43	19.9539	100.528	164.511	72.7173	293.525	65.2752	24.1298	75.1521	71.7081	337.756	887.501	21.1297
CHITO19B	Discharge	2016-02-24	CHITOWO	1	FSMS	40.1128	16.2299	131.947	185.924	83.7231	290.673	82.9092	13.4449	131.34	86.9673	401.595	1023.16	23.6228
CHITO21A	Discharge	2016-02-24	CHITOWO	1	PM	17.5846	26.8693	132.788	229.646	73.9569	224.664	72.5298	35.3286	136.356	88.014	436.392	1020.15	32.5017
CHITO22A	Discharge	2016-02-24	CHITOWO	1	MSMS	29.8275	34.554	96.4845	173.022	69.357	302.724	47.8065	20.5683	97.0941	56.3766	338.863	897.987	18.83
CHITO27A	Admission	2016-02-24	CHITOWO	2	FSMS	8.62641	9.94773	88.0068	131.492	66.9411	197.101	55.3287	33.3942	92.2374	56.0853	286.44	730.534	19.4505
CHITO27B	Discharge	2016-02-24	CHITOWO	2	MSMS	47.213	34.8459	109.092	200.515	86.6031	297.35	74.76	33.6963	101.588	64.2918	396.209	1002.74	26.0577
MT23A	Discharge	2016-02-24	MTHENDERE	2	MSMS	8.29463	15.2359	76.2717	115.155	52.7514	126.461	48.1437	19.5326	48.1122	48.5358	244.178	550.2	23.7124
MT34A	Admission	2016-02-24	MTHENDERE	2	FSMS	23.5899	22.6705	136.193	230.607	145.597	350.853	58.9731	19.3522	97.1088	94.7931	512.396	1156.15	20.5895
CP04B	Discharge	2016-02-25	CHIOPSYA	2	PM	26.1115	19.5548	113.805	134.06	61.4982	49.3788	81.5556	27.6193	65.2554	86.2497	309.364	638.977	28.399
CP06A	Discharge	2016-02-25	CHIOPSYA	2	PM	16.6556	15.6855	84.4404	132.294	42.6978	82.1046	56.4237	11.68	63.7788	55.2642	259.432	544.369	21.7712
CP14B	Discharge	2016-02-25	CHIOPSYA	2	MSMS	28.2017	44.4111	85.8213	190.15	57.888	316.95	54.0654	22.7848	120.975	86.6766	333.86	979.723	24.5242
CU09A	Discharge	2016-02-25	CHIPUMI	2	FSMS	9.32316	16.2715	107.315	127.461	55.2531	164.19	56.1072	15.4338	68.7561	82.9185	290.029	693.706	22.6342
GU01A	Discharge	2016-02-25	GUMBA	1	MSMS	25.4147	25.6637	127.633	191.007	69.7443	276.384	85.029	27.2164	90.1485	100.228	388.385	993.055	18.9731
NK22A	Discharge	2016-02-25	NKHWAZI	2	MSMS	23.4904	36.6858	174.223	292.676	116.6	235.836	91.6719	42.8637	103.61	68.8122	583.499	1162.98	36.3465
NK30A	Discharge	2016-02-25	NKHWAZI	2	PM	11.8447	34.926	201.44	332.901	125.34	250.413	89.529	39.7398	125.191	79.5753	659.681	1279.06	37.8243
CK34A	Admission	2016-02-26	CHILEKA	2	FSMS	12.7737	24.5382	131.821	194.413	102.073	260.26	68.9592	26.9507	68.1114	81.2118	428.307	958.339	20.3255
MA43A	Discharge	2016-02-26	MALINNGUNDE	2	MSMS	12.1765	21.7927	94.6668	110.697	49.1082	144.502	50.3955	24.816	81.4995	73.5834	254.472	651.061	34.7718
MA55A	Discharge	2016-02-26	MALINNGUNDE	1	MSMS	15.3616	40.3719	196.228	266.99	135.248	473.754	84.27	30.42	125.171	102.64	598.467	1455.09	19.5168
MA66A	Admission	2016-02-26	MALINNGUNDE	2	FSMS	15.6934	9.34797	102.674	167.773	55.5702	131.166	66.2793	10.0394	89.2839	82.3614	326.017	714.495	6.88905
ND14A	Discharge	2016-02-26	NDAULA	1	PM	23.1918	28.4326	139.057	244.354	91.8741	211.684	70.2954	24.8878	123.466	64.6437	475.285	998.695	41.4612
ND21B	Discharge	2016-02-26	NDAULA	1	FSMS	25.5474	20.5072	162.41	239.607	120.206	302.049	72.9255	22.766	62.2458	61.0002	522.223	1063.72	22.9076
NT24A	Discharge	2016-02-26	NTHONDO	1	PM	21.7983	30.8727	139.79	250.199	87.6042	185.615	85.2216	40.7184	76.3704	81.3798	477.594	977.772	36.3303
NT24B	Discharge	2016-02-26	NTHONDO	2	MSMS	27.8699	26.4197	158.024	228.838	97.269	166.374	82.1349	35.4714	104.084	80.622	484.131	979.237	35.7321
NT25A	Discharge	2016-02-26	NTHONDO	2	MSMS	23.0922	22.3817	102.633	161.057	76.8585	152.943	60.1161	12.7192	62.4507	76.3848	340.549	727.545	20.7421
NT34A	Admission	2016-02-26	NTHONDO	1	MSMS	18.3809	12.7051	61.7856	96.7755	59.4543	109.989	47.4957	7.84887	65.2209	52.7208	218.015	513.996	16.9
DI15B	Discharge	2016-03-01	DHIAMPHWI	2	MSMS	26.2442	30.3534	136.725	243.891	86.3811	182.14	83.1879	39.8214	76.5261	79.0947	466.997	958.12	35.3676
GO01B	Discharge	2016-03-01	GOLOMOTI	2	FSMS	28.0027	44.9784	121.613	259.711	72.6885	266.731	92.5134	42.5784	165.518	135.869	454.013	1202.2	55.9164
GO03A	Discharge	2016-03-01	GOLOMOTI	2	PM	13.3378	31.5402	178.087	266.041	108.913	253.265	109.753	66.6786	138.247	128.014	553.04	1280.54	54.2931
GO03B	Discharge	2016-03-01	GOLOMOTI	2	MSMS	35.4015	27.9882	201.494	273.729	114.084	266.025	183.529	31.3644	95.5452	102.508	589.307	1296.27	45.0711
GO06B	Discharge	2016-03-01	GOLOMOTI	2	FSMS	36.5627	32.4252	179.702	290.251	95.4663	220.593	109.406	28.5522	177.407	92.9418	565.42	1226.74	40.7574
GO13A	Discharge	2016-03-01	GOLOMOTI	2	MSMS	6.56934	42.9078	270.931	440.025	208.257	423.45	127.114	66.864	181.888	95.2173	919.213	1856.65	52.074
GO20A	Admission	2016-03-01	GOLOMOTI	2	FSMS	21.1347	20.67	117.103	207.994	77.5203	178.775	85.4964	6.59214	131.441	144.168	402.617	969.76	26.9317
LO40A	Admission	2016-03-02	LOBI	2	PM	16.0584	19.5299	137.602	224.537	82.2348	187.412	77.7396	23.9422	110.982	62.3448	444.374	926.324	24.6337
MT09A	Discharge	2016-03-02	MTHENDERE	2	FSMS	8.85866	18.9403	116.319	160.411	69.7245	196.355	58.8033	18.9045	96.3432	77.337	346.454	813.137	28.8102
MT10A	Discharge	2016-03-02	MTHENDERE	2	MSMS	11.148	49.5351	190.415	298.876	129.017	453.66	99.5382	45.5811	157.74	72.7287	618.307	1497.09	35.9445
MT14A	Discharge	2016-03-02	MTHENDERE	2	MSMS	9.95355	25.162	121.012	188.74	67.5171	208.478	70.6623	20.2958	112.893	65.7678	377.269	880.528	23.7519
MT14B	Discharge	2016-03-02	MTHENDERE	2	MSMS	30.5242	6.57921	112.192	188.756	53.2281	109.858	89.6013	31.4067	44.5518	53.4798	354.176	689.653	24.7095
MT16A	Discharge	2016-03-02	MTHENDERE	1	MSMS	10.0531	10.1639	81.6378	141.313	53.1708	152.099	57.6489	24.1373	52.0599	54.0702	276.121	626.301	28.7219
MT35A	Admission	2016-03-02	MTHENDERE	2	FSMS	14.3663	12.4292	102.442	154.06	62.4384	92.0409	56.8167	25.6885	72.3753	67.6848	318.94	645.975	31.5444
MT36A	Admission	2016-03-02	MTHENDERE	2	MSMS	17.6841	31.0839	158.485	221.184	94.0461	245.487	87.6666	12.9014	79.2387	62.1822	473.715	992.275	14.7309
MT37A	Admission	2016-03-02	MTHENDERE	2	PM	9.78766	15.3741	107.062	166.115	68.3403	149.796	56.4	40.8192	98.5605	73.7007	341.517	776.167	26.031
MT38A	Admission	2016-03-02	MTHENDERE	1	PM	14.0345	7.0695	67.4943	95.9562	41.1132	63.4557	93.063	7.66197	35.4357	59.6118	204.564	470.861	10.6307
MA39B	Discharge	2016-03-04	MALINNGUNDE	1	MSMS	33.5766	15.0093	155.664	266.902	91.0035	128.72	86.0196	33.0483	63.1374	52.6218	513.57	892.126	27.6086
MA40A	Discharge	2016-03-04	MALINNGUNDE	2	MSMS	20.073	17.4835	75.2199	130.924	57.5604	143.331	43.9317	13.8662	27.9569	53.8833	263.704	564.157	11.4127
MA70A	Admission	2016-03-04	MALINNGUNDE	1	FSMS	13.0723	29.5355	127.27	226.856	105.342	303.543	65.8038	28.5796	85.293	57.5283	459.468	1029.75	16.5754
MA71A	Admission	2016-03-04	MALINNGUNDE	2	MSMS	19.1772	9.55707	63.2463	109.35	29.9384	81.3525	50.2779	6.48327	40.6248	75.2808	202.535	466.111	10.7561
NA13A	Discharge	2016-03-04	NATHENJE	1	MSMS	9.38952	16.9941	84.4917	119.897	40.9581	98.8053	66.6939	21.5654	48.7476	59.8485	245.346	558.001	24.2698
NA15B	Discharge	2016-03-04	NATHENJE	1	PM	28.1022	18.809	66.6672	124.708	41.6511	79.8501	45.0909	16.4226	62.4714	45.7551	233.026	501.425	39.7605
NA16A	Discharge	2016-03-04	NATHENJE	1	FSMS	17.3192	20.6878	77.7945	109.696	35.4207	108.165	53.5935	20.1843	80.8719	62.5131	222.911	568.927	25.4648
NA26B	Discharge	2016-03-04	NATHENJE	2	FSMS	33.0458	25.3553	116.352	194.128	102.743	262.836	70.6719	26.7583	94.1289	78.9003	413.223	971.874	45.4545
ND31B	Discharge	2016-03-04	NDAULA	2	MSMS	34.8	19.4372	130.453	205.096	71.4069	230.971	87.1806	35.2011	76.3347	85.0137	406.955	941.094	36.1824
ND40A	Admission	2016-03-04	NDAULA	1	MSMS	17.5182	24.7639	140.099	223.906	113.436	272.149	53.8938	21.6679	99.4947	69.1149	477.442	1018.53	24.8384
CH37A	Discharge	2016-03-07	CHILOBWE	1	PM	21.2011	17.8947	88.0014	157.939	55.9155	134.69	75.6108	25.8639	56.9865	58.8234	301.856	671.726	36.9132
CH38A	Discharge	2016-03-07	CHILOBWE	2	FSMS	20.3052	31.0581	178.732	238.029	101.681	321.168	85.743	34.0092	98.058	82.8006	518.442	1171.28	23.9766
KHO19A	Discharge	2016-03-07	KHONGONI	2	PM	20.3384	21.415	82.0263	163.251	57.7608	173.929	59.6889	23.6953	46.5969	82.2423	303.038	710.605	31.9122
NT23A	Discharge	2016-03-07	NTHONDO	1	MSMS	15.9589	25.68	78.27	129.72	48.72	175.32	45.33	3.75	31.32	91.5	256.71	629.61	11.49
NT27B	Discharge	2016-03-07	NTHONDO	2	MSMS	33.3444	28.86	128.1	216.15	90.84	218.04	87.18	37.11	56.73	67.14	435.09	930.15	26.4
NT29A	Discharge	2016-03-07	NTHONDO	1	FSMS	19.6417	11.22	81.33	100.89	62.7	98.61	43.47	7.68	24.24	52.32	244.92	482.46	13.32
NT31A	Discharge	2016-03-07	NTHONDO	2	MSMS	9.75448	17.07	79.17	114.03	69.66	106.2	42.45	25.8	79.83	35.97	262.86	570.18	25.83
NT33B	Discharge	2016-03-07	NTHONDO	2	MSMS	37.5581	39.897	147.453	230.267	95.2743	306.897	90.714	35.5014	135.213	65.1783	472.994	1146.39	30.8814
NK20A	Discharge	2016-03-08	NKHWAZI	1	MSMS	17.6178	24.9842	127.788	201.954	87.3129	241.433	64.2231	34.4763	96.5553	70.4028	417.054	949.129	30.4869
NK23A	Discharge	2016-03-08	NKHWAZI	2	PM	20.4048	38.0493	160.142	260.217	101.285	204.752	71.5488	35.5401	94.1418	102.401	521.644	1068.08	37.8891
NK36B	Discharge	2016-03-08	NKHWAZI	2	FSMS	26.0451	21.75	142.02	163.62	87.27	252.69	82.08	17.64	53.61	79.71	392.91	900.39	22.05
NK37B	Discharge	2016-03-08	NKHWAZI	1	PM	52.2893	20.73	87.24	147.03	49.74	74.01	62.52	8.13	69.96	78.06	284.01	597.42	18.69
NK39B	Discharge	2016-03-08	NKHWAZI	1	PM	31.4864	30.12	149.55	262.68	91.17	200.49	100.29	38.04	93.09	59.94	503.4	1025.37	33
CP02A	Discharge	2016-03-10	CHIOPSYA	1	FSMS	21.4997	23.61	107.52	169.02	58.74	80.58	101.1	30.15	83.88	90.21	335.28	744.81	19.53
CU07A	Discharge	2016-03-10	CHIPUMI	2	PM	15.2621	26.85	118.44	192.54	69.57	159.96	61.56	30.99	95.97	75.12	380.55	831	26.73
CHITO28B	Discharge	2016-03-11	CHITOWO	2	FSMS	27.5382	29.73	143.16	240.72	105.96	348.72	85.14	34.62	107.1	63.6	489.84	1158.75	29.04
CHITO29B	Discharge	2016-03-11	CHITOWO	1	FSMS	35.1029	19.32	139.05	162.6	51.39	44.19	72.03	18.27	78.3	83.37	353.04	668.52	26.46
CHITO30B	Discharge	2016-03-11	CHITOWO	2	MSMS	26.6092	16.11	111.39	141.06	41.97	78.15	117.96	6.51	62.52	86.19	294.42	661.86	20.31
DI22B	Discharge	2016-03-11	DHIAMPHWI	2	PM	58.8587	30.03	114.48	228.87	69.6	167.4	72.6	21.36	88.41	80.25	412.95	873	42.45
DI29A	Discharge	2016-03-11	DHIAMPHWI	2	PM	30.1261	15	111.39	108.96	57.57	111.81	58.2	ND	121.95	37.5	277.92	ND	25.2
DI33A	Discharge	2016-03-11	DHIAMPHWI	2	FSMS	25.7133	33.18	147.12	222.15	104.76	301.29	86.16	23.28	170.64	87.63	474.03	1176.21	21.93
DI35A	Discharge	2016-03-11	DHIAMPHWI	2	PM	17.7	38.55	161.55	342.42	91.89	213.09	101.13	37.14	119.43	95.34	595.86	1200.54	29.58
MT20B	Discharge	2016-03-11	MTHENDERE	2	PM	31.1546	28.6963	208.78	352.785	114.725	231.114	162.444	55.2405	108.538	85.8675	676.291	1348.19	39.2883
MT26A	Discharge	2016-03-11	MTHENDERE	2	FSMS	20.0066	41.0298	257.392	414.627	183.46	393.6	117.414	37.911	132.117	78.1986	855.479	1655.75	32.964
MT34A	Discharge	2016-03-11	MTHENDERE	2	FSMS	24.2535	27.81	175.71	313.65	131.58	319.77	87.36	35.58	114.63	73.95	620.94	1280.04	39.87
NA11A	Discharge	2016-03-11	NATHENJE	1	MSMS	16.7551	32.64	182.01	257.1	104.31	242.1	80.16	28.44	72.48	82.59	543.42	1081.83	22.44
NA23A	Discharge	2016-03-11	NATHENJE	2	PM	11.9774	31.8	122.04	182.97	73.29	205.65	76.56	22.2	113.37	95.58	378.3	923.46	33.78
MA27B	Discharge	2016-03-12	MALINNGUNDE	1	PM	25.4479	35.07	206.76	317.43	116.34	294.36	93.42	26.22	130.08	107.64	640.53	1327.32	42.66
MA29A	Discharge	2016-03-12	MALINNGUNDE	2	MSMS	21.6656	14.4689	65.2347	116.81	41.5041	110.126	57.8229	6.1014	34.1028	57.7572	223.549	503.928	28.7113
MA42B	Discharge	2016-03-12	MALINNGUNDE	2	MSMS	27.2064	8.1	66.33	133.44	12.99	69.57	74.94	4.92	32.1	51.06	212.76	453.45	15.24
MA44A	Discharge	2016-03-12	MALINNGUNDE	1	MSMS	14.0677	11.37	146.1	217.44	82.47	106.68	47.1	13.62	42.84	75	446.01	742.62	22.68
MA56A	Discharge	2016-03-12	MALINNGUNDE	2	MSMS	7.96284	39.21	159.99	228.66	106.68	306	77.61	29.49	115.68	89.64	495.33	1152.96	23.79
MA61A	Discharge	2016-03-12	MALINNGUNDE	1	PM	10.6835	16.98	130.5	214.32	71.82	93.12	74.97	20.76	65.46	70.2	416.64	758.13	26.82
LU05A	Discharge	2016-03-15	LUDZI	1	PM	11.6457	16.14	102	148.05	49.05	112.56	53.85	16.17	72.09	69.66	299.1	639.57	31.23
MA43B	Discharge	2016-03-16	MALINNGUNDE	2	MSMS	26.3769	22.05	131.55	201.54	81.93	173.46	77.49	15.18	62.28	67.41	415.02	832.89	24.57
MA57A	Discharge	2016-03-16	MALINNGUNDE	1	FSMS	13.4041	36	195.15	266.04	128.94	324.21	85.95	31.08	98.67	72.72	590.13	1238.76	30.54
ND31A	Discharge	2016-03-16	NDAULA	1	MSMS	17.1533	6.69	108.42	209.01	60.48	46.38	91.62	16.68	34.89	43.98	377.91	618.15	20.1
ND32B	Discharge	2016-03-16	NDAULA	2	MSMS	28.1354	32.88	111.84	175.2	78.09	210.12	76.02	11.4	60.09	75.36	365.13	831	24.87
CH35A	Discharge	2016-03-21	CHILOBWE	1	MSMS	17.3524	24.72	103.02	157.47	73.86	147.66	59.07	17.91	41.85	75.39	334.35	700.95	29.28
KHO03B	Discharge	2016-03-21	KHONGONI	1	MSMS	41.5395	65.73	230.61	456.09	155.73	563.73	127.41	32.52	206.64	97.5	842.43	1935.96	32.55
KHO14A	Discharge	2016-03-21	KHONGONI	2	FSMS	25.1161	19.2825	213.319	303.39	154.571	241.118	105	25.9168	85.9476	80.4456	671.28	1228.99	32.9118
GO01A	Discharge	2016-03-22	GOLOMOTI	2	FSMS	9.48905	42.3	118.08	160.98	79.41	284.46	79.62	33.9	138	109.35	358.47	1046.1	32.85
GO04B	Discharge	2016-03-22	GOLOMOTI	2	PM	28.0027	14.07	76.23	97.65	27.48	87.72	71.52	3.57	46.17	54.18	201.36	478.59	27.24
GO05A	Discharge	2016-03-22	GOLOMOTI	1	PM	7.63105	21.84	108.03	148.2	65.85	189.63	70.29	23.13	92.25	66.51	322.08	785.73	31.38
GU04A	Discharge	2016-03-22	GUMBA	1	MSMS	23.3908	21.9	129.36	170.79	65.82	152.01	61.56	24.72	110.58	95.49	365.97	832.23	26.94
NA24A	Discharge	2016-03-22	NATHENJE	2	MSMS	13.57	12.36	51.87	77.79	19.71	87.27	43.62	ND	19.2	64.89	149.37	ND	16.53
NA25A	Discharge	2016-03-22	NATHENJE	2	MSMS	26.211	19.8976	143.263	138.249	38.7312	52.9938	81.8871	8.44764	50.5521	77.1669	320.243	611.188	27.3478
NA25B	Discharge	2016-03-22	NATHENJE	2	MSMS	36.43	22.53	136.62	121.02	39.75	92.13	73.17	7.89	76.2	79.62	297.39	648.93	29.01
GU02B	Discharge	2016-03-23	GUMBA	2	MSMS	29.8275	17.43	57.24	122.22	36.69	178.17	57.18	14.43	64.56	76.26	216.15	624.18	24.72
GU06A	Discharge	2016-03-23	GUMBA	2	MSMS	19.5753	28.59	143.94	250.62	85.23	239.16	75.18	28.71	89.04	68.43	479.79	1008.9	25.47
CHITO02A	Discharge	2016-03-24	CHITOWO	2	MSMS	16.1248	25.05	134.31	261.15	92.64	167.52	83.76	20.07	87.15	63.81	488.1	935.46	23.94
CHITO14A	Discharge	2016-03-24	CHITOWO	1	MSMS	21.1015	20.49	110.79	121.71	31.68	85.29	54.36	19.08	90.06	84	264.18	617.46	33.87
CHITO27A	Discharge	2016-03-24	CHITOWO	2	FSMS	9.65494	19.02	135.6	220.2	93.6	186.66	61.77	29.43	115.59	76.95	449.4	938.82	31.89
KA25B	Discharge	2016-03-24	KANYEZI	1	PM	25.6138	33.87	113.52	160.08	69.09	207.96	61.35	30	76.56	72.33	342.69	824.76	27.87
KA33A	Discharge	2016-03-24	KANYEZI	2	FSMS	19.6748	15.39	98.31	140.19	40.77	143.64	43.71	19.86	93.81	73.14	279.27	668.82	33.66
MA30B	Discharge	2016-03-29	MALINNGUNDE	1	MSMS	31.3537	9.43509	124.004	209.208	19.1265	70.4727	155.711	26.2376	45.6168	57.7923	352.338	717.604	22.24
MA54B	Discharge	2016-03-29	MALINNGUNDE	2	PM	17.5182	19.77	77.67	140.82	46.41	138.66	59.16	17.7	76.44	80.37	264.9	657	24.39
MA70A	Discharge	2016-03-29	MALINNGUNDE	1	FSMS	14.1009	13.65	76.32	124.17	49.8	111.66	44.37	18.78	44.73	58.44	250.29	541.92	16.74
ND35A	Discharge	2016-03-29	NDAULA	1	MSMS	22.9927	30.42	116.22	182.79	71.07	245.43	60.9	22.62	81.3	75.93	370.08	886.68	19.2
NT22A	Discharge	2016-03-29	NTHONDO	2	MSMS	9.38952	39.72	134.1	218.16	90.33	295.41	72.66	43.17	125.67	87.6	442.59	1106.82	31.98
NT26B	Discharge	2016-03-29	NTHONDO	1	MSMS	30.6569	10.8	77.58	90.39	19.62	55.26	83.55	ND	33.54	55.29	187.59	ND	19.89
NT27A	Discharge	2016-03-29	NTHONDO	2	FSMS	18.3809	22.23	101.64	107.1	33.24	82.65	43.38	8.43	63.57	67.38	241.98	529.62	21.66
NT28A	Discharge	2016-03-29	NTHONDO	2	FSMS	15.6271	16.17	73.47	104.04	30.75	27.87	68.28	10.26	39.72	58.38	208.26	428.94	20.76
NT32B	Discharge	2016-03-29	NTHONDO	1	MSMS	28.0027	5.49	71.64	134.16	9.63	36.81	100.44	23.19	27.27	32.16	215.43	440.79	15.36
CP05A	Discharge	2016-03-30	CHIOPSYA	1	FSMS	20.3052	13.17	79.35	90.96	20.34	71.91	67.56	6.06	42.93	47.49	190.65	439.77	13.62
CP09A	Discharge	2016-03-30	CHIOPSYA	2	PM	12.4751	31.56	95.97	147.03	46.05	144.48	81.15	16.77	116.82	83.22	289.05	763.05	33.99
TE10A	Discharge	2016-03-30	TEMBWE	1	PM	16.5892	32.8011	113.718	220.531	66.57	184.814	64.1634	39.8604	127.871	75.7815	400.819	926.11	31.2786
TE23A	Discharge	2016-03-30	TEMBWE	2	FSMS	15.8593	23.79	107.13	134.07	67.05	161.4	50.28	22.68	80.04	81.81	308.25	728.25	27.69
CHITO04A	Discharge	2016-04-07	CHITOWO	2	MSMS	12.6078	17.13	89.07	135.45	55.56	141.18	41.28	19.59	60.66	48.24	280.08	608.16	29.16
MT21B	Discharge	2016-04-07	MTHENDERE	1	MSMS	32.349	15.45	102.99	84.75	33.39	91.26	42.99	ND	85.26	54.27	221.13	ND	28.29
MT36A	Discharge	2016-04-07	MTHENDERE	2	MSMS	18.7459	21.69	83.55	107.79	37.74	144.78	52.53	3.12	56.73	75.33	229.08	583.26	16.89
MT37A	Discharge	2016-04-07	MTHENDERE	2	PM	11.1148	26.31	100.56	171.78	62.76	142.05	64.38	29.13	71.19	76.62	335.1	744.78	32.67
MT38A	Discharge	2016-04-07	MTHENDERE	1	PM	15.3285	30.78	97.47	173.19	69.87	173.55	68.79	16.71	76.62	71.97	340.53	778.95	27.6
CK23A	Discharge	2016-04-12	CHILEKA	2	MSMS	16.6556	29.13	120.12	174.39	78.36	218.64	61.65	24	79.59	71.07	372.87	856.95	29.58
CK24A	Discharge	2016-04-12	CHILEKA	1	MSMS	21.4997	13.83	84.75	99.03	32.37	100.8	46.62	7.26	43.38	75.42	216.15	503.46	22.74
MA58A	Discharge	2016-04-12	MALINNGUNDE	1	FSMS	7.19973	32.7	128.37	187.35	87.39	244.74	60.9	45.69	137.04	73.74	403.11	997.92	41.46
MA66A	Discharge	2016-04-12	MALINNGUNDE	2	FSMS	17.3192	33.3201	145.076	205.117	95.5992	355.518	77.109	38.3031	107.816	85.3506	445.793	1143.21	32.547
ND42A	Discharge	2016-04-12	NDAULA	1	FSMS	19.0445	15.96	104.97	129.06	36.33	111.21	54.69	22.38	76.53	71.1	270.36	622.23	21.33
NA28A	Discharge	2016-04-13	NATHENJE	1	MSMS	11.4798	11.79	143.73	213.18	66.39	100.47	186.93	11.64	40.26	66.69	423.3	841.08	23.64
LU02A	Discharge	2016-04-14	LUDZI	1	MSMS	13.0723	32.43	105.33	161.49	58.89	267.66	66.6	23.4	79.8	68.76	325.71	864.36	22.65
NK31A	Discharge	2016-04-14	NKHWAZI	1	FSMS	14.4658	10.65	87.6	118.98	25.62	38.07	53.07	9.12	32.43	61.05	232.2	436.59	17.34
TE10B	Discharge	2016-04-14	TEMBWE	1	PM	26.6423	10.14	39.51	86.73	23.22	51.36	48	16.86	49.89	53.79	149.46	379.5	28.62
NT30A	Discharge	2016-04-15	NTHONDO	2	MSMS	16.0584	11.07	130.74	228	36.75	83.13	96.87	12.06	40.41	39.48	395.49	678.51	18.42
CK35A	Admission	2016-04-18	CHILEKA	2	FSMS	19.6417	9.15	82.14	125.55	50.34	91.62	89.1	ND	46.44	65.73	258.03	ND	14.49
MA73A	Admission	2016-04-18	MALINNGUNDE	1	MSMS	9.32316	23.82	78.12	102.93	47.25	129.66	53.97	9.63	63.18	51.9	228.3	560.46	15.87
G026A	Admission	2016-04-19	GOLOMOTI	1	MSMS	16.2243	42.99	192.12	247.44	120.84	363.03	82.35	36.15	139.14	128.01	560.4	1352.07	32.1
G028A	Admission	2016-04-19	GOLOMOTI	2	PM	9	27.78	137.49	211.41	91.68	209.01	58.77	27.9	85.5	94.14	440.58	943.68	27.12
G031A	Admission	2016-04-19	GOLOMOTI	2	MSMS	16.0584	20.34	95.55	151.71	66.51	181.02	75.51	21.21	55.77	93.33	313.77	760.95	31.17
G033A	Admission	2016-04-19	GOLOMOTI	1	FSMS	8.75912	14.16	111.66	163.95	71.43	133.71	59.16	14.64	42.87	66.03	347.04	677.61	11.88
G034A	Admission	2016-04-19	GOLOMOTI	1	PM	16.5892	29.37	155.34	217.02	106.11	260.31	58.47	22.59	109.8	103.32	478.47	1062.33	28.68
G036A	Admission	2016-04-19	GOLOMOTI	1	MSMS	8.26145	25.92	138.78	254.97	93.87	295.47	94.77	37.86	87	61.2	487.62	1089.84	29.97
GO07A	Discharge	2016-04-19	GOLOMOTI	2	PM	14.0013	47.31	205.71	283.59	130.14	375.09	83.64	41.73	164.28	119.28	619.44	1450.77	48.42
GO20A	Discharge	2016-04-19	GOLOMOTI	2	FSMS	22.5282	15.72	117.36	144.51	47.73	117.78	64.98	23.28	72.63	86.34	309.6	690.33	38.31
GO22B	Admission	2016-04-19	GOLOMOTI	1	PM	34.6715	22.32	68.97	137.79	70.92	143.13	40.11	ND	90.57	103.92	277.68	ND	9.81
GO27A	Admission	2016-04-19	GOLOMOTI	2	MSMS	8.75912	26.25	132.21	206.88	76.5	160.2	63.81	24.45	120.54	76.53	415.59	887.37	21.78
GO29A	Admission	2016-04-19	GOLOMOTI	2	MSMS	7	15.9	91.02	141.48	53.58	96.57	67.08	10.71	41.34	77.07	286.08	594.75	18.39
GO30A	Admission	2016-04-19	GOLOMOTI	2	PM	20.6702	25.17	77.4	123.39	56.22	241.11	57.57	14.49	91.86	56.01	257.01	743.22	16.68
GO37A	Admission	2016-04-19	GOLOMOTI	2	PM	12.4751	23.46	114.93	180.72	74.64	171.99	50.94	28.2	109.56	64.32	370.29	818.76	30.84
CK34B	Admission	2016-04-20	CHILEKA	2	FSMS	37.4585	35.67	84.9	162.9	92.82	224.04	86.85	25.5	146.52	57.42	340.62	916.62	30.21
CK36B	Admission	2016-04-20	CHILEKA	1	MSMS	41.3736	19.2312	180.038	219.748	86.9355	184.209	110.272	7.82946	140.247	101.768	486.722	1050.28	16.0967
CK37B	Admission	2016-04-20	CHILEKA	2	MSMS	18.6131	7.77	66.66	114.72	37.32	35.43	91.5	7.89	89.43	53.52	218.7	504.24	26.01
CU03A	Discharge	2016-04-20	CHIPUMI	1	MSMS	13.2382	31.14	175.41	251.46	131.19	376.62	102	48.21	166.17	89.04	558.06	1371.24	40.02
CU08A	Discharge	2016-04-20	CHIPUMI	1	PM	10.3185	19.56	125.19	176.16	61.71	195.33	48.27	22.56	97.32	68.55	363.06	814.65	28.02
CH28A	Discharge	2016-04-21	CHILOBWE	2	MSMS	9.95355	40.62	181.35	260.55	115.23	330.78	65.58	41.43	210.99	100.08	557.13	1346.61	41.73
CH33A	Discharge	2016-04-21	CHILOBWE	1	PM	15.9589	15.33	121.23	160.05	54.48	24.3	167.16	20.16	83.28	88.23	335.76	734.22	25.44
CH43B	Admission	2016-04-21	CHILOBWE	2	MSMS	30.0265	14.55	87.36	182.37	53.16	107.7	151.35	27.36	56.22	57.15	322.89	737.22	29.19
MA46B	Admission	2016-04-22	MALINNGUNDE	2	PM	21.931	21.2754	93.6279	144.793	70.3923	83.0688	60.3492	4.75638	93.6897	71.8401	308.813	643.793	24.271
MA47B	Admission	2016-04-22	MALINNGUNDE	2	MSMS	24.2535	13.11	34.8	67.95	17.13	77.97	48.42	ND	36.12	104.79	119.88	ND	5.79
MA74A	Admission	2016-04-22	MALINNGUNDE	2	MSMS	14.134	20.91	122.58	205.5	82.86	221.61	65.85	22.62	79.98	68.22	410.94	890.13	25.17
MA77A	Admission	2016-04-22	MALINNGUNDE	2	MSMS	24.7843	6.45	41.19	67.32	13.86	56.97	38.22	6.84	32.76	36.78	122.37	300.39	8.85
MA78A	Admission	2016-04-22	MALINNGUNDE	2	MSMS	20.9356	16.95	108.81	135.15	53.73	146.25	54.87	16.89	53.07	59.01	297.69	644.73	24.57
MA79A	Admission	2016-04-22	MALINNGUNDE	1	MSMS	5.87259	22.17	117.9	177.87	88.2	235.11	63.15	26.13	79.38	56.55	383.97	866.46	30
MA80A	Admission	2016-04-22	MALINNGUNDE	2	FSMS	7.5647	19.83	90.54	143.04	49.05	152.01	71.88	22.41	59.52	58.74	282.63	667.02	17.58
ND26A	Discharge	2016-04-22	NDAULA	1	PM	16.8879	23.22	127.59	199.92	73.29	172.65	77.61	27	104.25	64.65	400.8	870.18	34.35
ND32A	Discharge	2016-04-22	NDAULA	1	MSMS	13.4041	34.68	109.47	180.15	93.84	257.7	60.15	21.54	116.22	68.31	383.46	942.06	35.82
NA33B	Admission	2016-04-25	NATHENJE	1	PM	37.359	26.1	150.9	216.99	109.92	157.86	73.74	27.69	114.39	50.1	477.81	927.69	30.21
NA34B	Admission	2016-04-25	NATHENJE	1	FSMS	31.5859	16.41	62.01	98.76	65.37	74.64	71.55	ND	42.66	55.86	226.14	ND	27.42
NA35A	Admission	2016-04-25	NATHENJE	1	PM	16.2243	13.77	48.27	96.63	36.63	132.39	47.7	5.19	91.95	55.41	181.53	527.94	18.21
NA35B	Admission	2016-04-25	NATHENJE	2	PM	34.207	26.34	108.21	175.23	75.27	205.86	67.98	11.49	127.65	76.05	358.71	874.08	28.95
NA36A	Admission	2016-04-25	NATHENJE	1	FSMS	9.42269	13.1877	103.38	186.32	60.3399	106.108	113.281	25.295	52.0809	49.5153	350.04	709.508	24.1639
CK36A	Admission	2016-04-27	CHILEKA	2	FSMS	7.66423	12.18	99.48	162.06	56.7	137.67	43.02	29.49	90.12	72.93	318.24	703.65	16.98
CK37A	Admission	2016-04-27	CHILEKA	2	MSMS	7.86331	23.16	80.04	94.35	39.27	166.38	71.04	10.98	67.08	79.95	213.66	632.25	25.41
KA40A	Admission	2016-04-28	KANYEZI	1	PM	22.9595	8.91	91.8	144.99	47.52	131.64	52.41	31.29	80.04	62.58	284.31	651.18	25.8
KA42A	Admission	2016-04-28	KANYEZI	1	FSMS	15.3948	4.83	37.62	87.9	21.78	51.12	78.78	6.48	38.79	43.59	147.3	370.89	7.56
KA43A	Admission	2016-04-28	KANYEZI	1	MSMS	20.7697	8.43	88.05	179.1	27.42	46.89	94.35	16.47	26.85	51.3	294.57	538.86	23.91
MA82A	Admission	2016-04-28	MALINNGUNDE	1	FSMS	12.1765	15.72	84.03	106.86	62.58	128.46	64.56	19.08	77.37	26.64	253.47	585.3	11.43
MA83A	Admission	2016-04-28	MALINNGUNDE	2	MSMS	14.8971	14.16	48.75	67.38	32.19	102	39.9	6.78	36.9	43.8	148.32	391.86	11.91
NA37A	Admission	2016-04-28	NATHENJE	2	PM	10.1858	11.49	69.21	125.79	42.69	73.65	74.1	17.1	47.04	37.2	237.69	498.27	25.2
NA37B	Admission	2016-04-28	NATHENJE	1	MSMS	37.6908	23.76	105.18	171.24	92.85	242.76	73.05	15.72	62.97	66.06	369.27	853.59	22.65
NA38A	Admission	2016-04-28	NATHENJE	1	MSMS	10.9157	15.4441	87.7005	148.183	100.274	162.725	86.6778	27.0203	67.5447	37.6386	336.157	733.207	23.9911
NA39A	Admission	2016-04-28	NATHENJE	2	FSMS	10.3849	26.1	79.62	120.93	62.73	253.71	67.08	10.59	125.07	72.69	263.28	818.52	28.86
NA40A	Admission	2016-04-28	NATHENJE	1	PM	10.1194	13.92	107.07	188.28	76.2	121.92	59.1	9.45	56.31	70.47	371.55	702.72	13.08
CK38A	Admission	2016-05-03	CHILEKA	1	MSMS	7.00066	28.89	111.54	141.48	63.42	221.25	62.91	10.5	87.69	90.3	316.44	817.98	18.24
NT37A	Admission	2016-05-03	NTHONDO	1	MSMS	24.0212	21.72	127.29	181.47	99.27	171.12	67.08	25.14	71.91	52.41	408.03	817.41	30.6
NT38A	Admission	2016-05-03	NTHONDO	1	MSMS	23	31.41	94.47	159.75	75.66	296.79	73.8	22.38	98.88	52.86	329.88	906	33.24
NT39A	Admission	2016-05-03	NTHONDO	2	MSMS	8.19509	16.74	73.02	102.18	52.02	181.38	45.48	5.67	71.07	64.71	227.22	612.27	18.15
NT40A	Admission	2016-05-03	NTHONDO	1	PM	23.9881	9.45	53.25	84.69	41.67	98.1	41.52	ND	72.36	64.8	179.61	ND	21.03
KA44A	Admission	2016-05-04	KANYEZI	2	MSMS	24.3862	6.93	69.84	103.38	43.83	91.86	112.23	1.95	35.91	48.42	217.05	514.35	10.71
KA45A	Admission	2016-05-04	KANYEZI	2	FSMS	17.7505	38.55	86.07	118.65	52.65	203.37	82.38	6.15	115.26	64.68	257.37	767.76	15.27
KA46A	Admission	2016-05-04	KANYEZI	1	MSMS	6.13802	29.7	95.85	153.69	64.56	201.54	54.9	60.81	151.98	60.36	314.1	873.39	30.42
KA46AT	Admission	2016-05-04	KANYEZI	2	MSMS	6.13802	21.33	93.72	150.99	61.92	157.65	45.33	41.97	134.01	46.53	306.63	753.45	27.75
MA85A	Admission	2016-05-05	MALINNGUNDE	2	PM	18.2	10.6322	58.6899	104.67	40.0455	116.616	49.5927	6.16467	74.8488	40.7436	203.406	502.004	13.219
MA86A	Admission	2016-05-05	MALINNGUNDE	2	MSMS	16.79	24.75	122.37	170.49	74.19	169.47	57.99	24.15	142.77	52.71	367.05	838.89	28.92
NA41A	Admission	2016-05-05	NATHENJE	1	MSMS	13	39.87	164.34	225.6	115.8	411	86.07	36.84	128.73	87.84	505.74	1296.09	26.04
NA42A	Admission	2016-05-05	NATHENJE	1	PM	9.92	22.89	161.55	229.56	96.78	218.85	82.89	37.95	74.25	73.38	487.89	998.1	24.69
NA43A	Admission	2016-05-05	NATHENJE	1	PM	12.3424	31.11	99.96	144.15	70.53	164.13	54.03	21	100.5	53.43	314.64	738.84	23.04
CH32B	Discharge	2016-05-06	CHILOBWE	1	PM	27.3059	17.37	117.33	140.31	36.75	123.15	76.92	15.66	73.62	86.67	294.39	687.78	26.64
CK39A	Admission	2016-05-06	CHILEKA	2	PM	20.438	16.35	80.91	132.15	53.58	117.57	54.18	ND	42.06	63.6	266.64	ND	6.39
NK33A	Discharge	2016-05-06	NKHWAZI	2	FSMS	11.4466	26.28	165.72	228.06	112.44	310.74	78.93	17.85	129.03	61.98	506.22	1131.03	26.19
NT40B	Admission	2016-05-06	NTHONDO	1	MSMS	29.0312	40.0284	150.369	258.948	117.458	385.605	76.8765	15.2488	132.333	138.844	526.775	1315.71	25.5712
NT41A	Admission	2016-05-06	NTHONDO	1	PM	10.6503	15.03	76.26	116.43	45.06	118.35	37.68	21.51	59.37	53.85	237.75	543.54	27.15
GO22B	Discharge	2016-05-11	GOLOMOTI	1	PM	35.6337	15.78	85.77	111.96	57.54	70.95	50.19	0.96	86.97	78.27	255.27	558.39	18.6
GO43A	Admission	2016-05-11	GOLOMOTI	1	MSMS	25.3816	14.1	112.5	180.18	61.53	110.07	70.92	26.64	40.23	42.27	354.21	658.44	16.41
CH30A	Discharge	2016-05-12	CHILOBWE	2	MSMS	11.4134	28.1252	142.862	208.556	88.4508	270.31	72.8898	22.3634	61.1106	61.2903	439.869	955.959	19.2775
CH42A	Admission	2016-05-12	CHILOBWE	1	MSMS	19.3762	19.35	160.35	251.79	123.3	179.58	57.42	32.4	99.96	47.91	535.44	972.06	21.36
CH43B	Discharge	2016-05-12	CHILOBWE	2	MSMS	30.856	43.11	142.17	178.89	111.03	276.06	94.89	18.57	107.31	45.72	432.09	1017.75	18.57
CH45A	Admission	2016-05-12	CHILOBWE	1	FSMS	13.4373	26.785	98.9343	150.535	77.4348	129.79	88.3239	28.2386	86.9886	44.73	326.904	731.76	16.8945
CH46A	Admission	2016-05-12	CHILOBWE	1	FSMS	23.5899	11.8667	45.1257	74.4717	34.8615	87.5082	35.7873	5.05107	32.3787	59.7564	154.459	386.807	14.9515
CK35A	Discharge	2016-05-12	CHILEKA	2	FSMS	20.637	15.1756	126.528	236.746	82.9041	136.053	146.968	31.866	43.1241	61.5303	446.178	880.895	23.9084
NT34A	Discharge	2016-05-12	NTHONDO	1	MSMS	20.9356	18.6062	169.598	284.987	130.298	198.668	76.0254	28.9884	90.123	56.9133	584.884	1054.21	29.2676
MA46B	Discharge	2016-05-17	MALINNGUNDE	2	PM	22.86	27.6349	144.15	287.328	74.6952	254.128	94.1475	55.3662	ND	98.9865	506.173	ND	41.5767
MA88A	Admission	2016-05-17	MALINNGUNDE	1	MSMS	20	28.747	143.668	249.63	61.7832	140.193	131.308	30.8193	138.748	72.3708	455.082	997.268	23.7773
MA89A	Admission	2016-05-17	MALINNGUNDE	1	FSMS	22.5282	ND	ND	ND	ND	ND	ND	ND	ND	ND	ND	ND	ND
MA90A	Admission	2016-05-17	MALINNGUNDE	2	MSMS	6.50299	31.0566	118.332	179.738	95.8119	231.371	80.6538	32.0877	ND	70.2681	393.882	ND	28.1633
KA47A	Admission	2016-05-18	KANYEZI	2	PM	14.3331	19.26	74.49	105.09	57.72	129.42	39	7.98	75.09	32.19	237.3	540.24	27.36
KA49A	Admission	2016-05-18	KANYEZI	2	FSMS	6.70206	20.73	107.43	135.63	41.4	120.15	45.57	38.28	105.99	66.66	284.46	681.84	35.7
KA50A	Admission	2016-05-18	KANYEZI	1	MSMS	22.1632	21.0215	119.255	223.649	109.789	251.006	81.0066	11.1721	98.1252	84.4119	452.692	999.436	12.9493
MT35A	Discharge	2016-05-18	MTHENDERE	2	FSMS	16.921	32.7	154.05	216.78	101.28	286.71	64.74	34.65	118.8	88.38	472.11	1098.09	31.38
NA26A	Discharge	2016-05-18	NATHENJE	2	PM	14.1672	41.8608	180.797	348.288	124.426	250.726	84.4122	40.7691	167.046	83.5821	653.511	1321.91	46.7502
NA35B	Discharge	2016-05-18	NATHENJE	2	PM	35.1692	34.2975	165.743	307.257	106.012	258.574	76.4241	33.4512	131.964	84.924	579.012	1198.65	34.3926
NA46A	Admission	2016-05-18	NATHENJE	2	FSMS	12.94	27.96	123.69	184.5	86.67	180.24	65.13	26.94	116.43	50.79	394.86	862.35	24.09
NA47A	Admission	2016-05-18	NATHENJE	2	PM	10.12	34.0368	115.357	193.191	67.2015	201.702	105.326	47.4234	131.164	65.2551	375.749	960.657	31.0335
NA48A	Admission	2016-05-18	NATHENJE	2	MSMS	6.37027	27.57	99.39	132.21	72.93	184.44	52.05	32.67	94.02	57.9	304.53	753.18	31.11
CH51A	Admission	2016-05-20	CHILOBWE	2	PM	22.3291	23.1293	228.382	385.785	132.275	163.002	115.609	45.0447	132.769	92.7168	746.442	1318.71	33.7014
NT32A	Discharge	2016-05-20	NTHONDO	2	MSMS	14.499	26.55	138.63	211.44	92.79	202.71	114.99	26.76	83.88	75.9	442.86	973.65	19.41
CH52A	Admission	2016-05-23	CHILOBWE	2	MSMS	23.3577	38.85	145.38	260.79	88.05	270.36	141.63	33.27	169.98	62.67	494.22	1210.98	23.94
CH53A	Admission	2016-05-23	CHILOBWE	1	MSMS	23.1918	11.01	86.82	154.2	73.95	129.18	40.44	29.7	45.15	55.86	314.97	626.31	25.71
CH54A	Admission	2016-05-23	CHILOBWE	1	PM	23.8222	17.73	167.79	163.53	57.24	78.15	111.87	6.45	74.64	65.55	388.56	742.95	21
GO26A	Discharge	2016-05-24	GOLOMOTI	1	MSMS	17.5182	12.6	115.05	170.7	77.88	165.24	51.12	21.36	41.46	59.13	363.63	714.54	18.21
GO30A	Discharge	2016-05-24	GOLOMOTI	2	PM	21.8978	26.25	115.14	215.43	79.83	236.25	64.83	22.98	89.7	93.45	410.4	943.86	21.39
GO34A	Discharge	2016-05-24	GOLOMOTI	1	PM	17.8832	38.07	225.03	332.04	139.86	351.03	88.23	37.8	151.68	87.6	696.93	1451.34	35.7
GO44A	Admission	2016-05-24	GOLOMOTI	1	MSMS	23.424	21.72	46.53	75.12	65.31	168.51	44.4	4.74	39.87	42.39	186.96	508.59	14.34
GO45A	Admission	2016-05-24	GOLOMOTI	2	FSMS	5.97213	21.9503	99.9222	183.932	94.9218	261.489	62.0808	39.1761	76.668	55.7049	378.776	895.845	19.4784
NT40A	Discharge	2016-05-27	NTHONDO	1	PM	24.8175	42.1077	166.682	307.125	92.5902	253.648	171.554	52.5372	141.005	88.7688	566.397	1316.02	32.5593
NT40B	Discharge	2016-05-27	NTHONDO	1	MSMS	30.3583	21.9	91.92	121.5	61.83	215.16	58.56	9.96	67.98	69.66	275.25	718.47	20.46
NT41A	Discharge	2016-05-27	NTHONDO	1	PM	11.5793	22.44	116.64	200.43	72.12	165.15	55.5	28.71	73.11	70.11	389.19	804.21	31.38
NT50A	Admission	2016-05-27	NTHONDO	2	PM	8.42734	24.78	161.13	278.97	104.55	174.66	80.67	33.27	158.73	72.24	544.65	1089	21.84
NT50AT	Admission	2016-05-27	NTHONDO	2	PM	8.42734	22.95	112.62	197.28	61.8	139.29	78.87	26.52	113.19	59.1	371.7	811.62	21.12
NA49A	Admission	2016-05-30	NATHENJE	2	FSMS	8.52688	22.08	77.64	125.64	79.41	146.79	52.38	14.7	52.41	50.28	282.69	621.33	26.43
NA50A	Admission	2016-05-30	NATHENJE	1	FSMS	11.2143	9.18645	54.9141	111.205	43.74	122.262	42.0492	17.1446	54.2721	45.8394	209.859	500.612	21.1739
MA47B	Discharge	2016-05-31	MALINNGUNDE	2	MSMS	25.5806	30.1416	85.6026	158.913	73.1478	217.341	100.392	6.54027	48.8385	79.4892	317.663	800.406	17.4493
MA77A	Discharge	2016-05-31	MALINNGUNDE	2	MSMS	26.1778	39.0984	115.604	150.288	97.3089	288.807	67.338	11.0346	78.7107	46.8069	363.201	894.997	18.1421
MA78A	Discharge	2016-05-31	MALINNGUNDE	2	MSMS	22.4287	39.3414	198.107	365.841	134.159	349.173	93.1032	52.7634	153.29	81.7935	698.107	1467.57	29.0408
MA85A	Discharge	2016-05-31	MALINNGUNDE	2	PM	19.57	31.2	143.7	289.83	85.98	161.31	100.17	33.66	130.47	58.56	519.51	1034.88	32.55
MA91A	Admission	2016-05-31	MALINNGUNDE	2	PM	18.4473	32.97	167.19	245.22	128.58	259.32	81.06	25.77	89.46	71.37	540.99	1100.94	17.7
MA92A	Admission	2016-05-31	MALINNGUNDE	2	MSMS	21.6324	13.17	125.1	205.8	70.8	111.66	45.03	22.59	50.61	66.6	401.7	711.36	22.89
MA93A	Admission	2016-05-31	MALINNGUNDE	2	MSMS	7.06702	28.65	85.47	131.07	56.01	150.3	95.97	18.33	65.22	47.43	272.55	678.45	17.46
MA94A	Admission	2016-05-31	MALINNGUNDE	1	FSMS	9.12409	28.32	134.25	215.1	101.88	238.77	72.39	46.02	83.13	63.15	451.23	983.01	22.47
CH42A	Discharge	2016-06-01	CHILOBWE	1	MSMS	20.2057	25.65	150.12	234.42	90.45	185.73	60.03	29.19	110.7	77.82	474.99	964.11	31.02
CH45A	Discharge	2016-06-01	CHILOBWE	1	FSMS	14.134	16.71	80.73	126.18	49.41	146.7	47.64	30.75	74.37	52.59	256.32	625.08	19.41
CK36A	Discharge	2016-06-01	CHILEKA	2	FSMS	8.85866	10.86	63.9	118.44	47.04	100.11	37.95	17.31	48.06	54.09	229.38	497.76	14.94
CK37A	Discharge	2016-06-01	CHILEKA	2	MSMS	9.05773	24.96	100.2	144.21	60.54	160.11	52.98	27.69	70.5	64.65	304.95	705.84	25.02
CK38A	Discharge	2016-06-01	CHILEKA	1	MSMS	8.16191	19.23	90.75	117.84	47.61	122.13	52.11	12.42	37.23	61.83	256.2	561.15	19.05
CK39A	Discharge	2016-06-01	CHILEKA	2	PM	21.367	20.88	121.83	201.21	85.44	153.63	67.47	17.25	71.55	60.69	408.48	799.95	20.04
CK42A	Admission	2016-06-01	CHILEKA	2	PM	19.708	18.2405	100.538	170.167	80.8761	124.963	72.8166	6.89139	59.3244	42.5628	351.581	676.38	14.8169
CK43A	Admission	2016-06-01	CHILEKA	1	FSMS	12.61	18.4754	118.205	179.468	104.318	253.692	71.346	39.1374	83.8794	65.4597	401.991	933.981	15.6074
CK44A	Admission	2016-06-01	CHILEKA	2	MSMS	11.6788	16.4627	107.655	166.608	64.7391	170.508	72.6645	13.8414	70.5126	74.8389	339.002	757.83	12.1373
CK45A	Admission	2016-06-01	CHILEKA	2	FSMS	12.2097	22.86	76.53	125.4	52.08	128.22	55.02	17.79	67.02	63.66	254.01	608.58	14.52
NT52A	Admission	2016-06-01	NTHONDO	1	PM	6.33709	31.17	148.92	271.23	93.3	180.36	84.18	42.3	114.27	80.37	513.45	1046.1	38.49
KA40A	Discharge	2016-06-03	KANYEZI	1	PM	24.5189	8.77386	205.575	411.747	136.414	218.518	83.7609	44.2938	57.1584	79.7007	753.735	1245.94	29.2961
KA43A	Discharge	2016-06-03	KANYEZI	1	MSMS	22.0637	25.95	111.21	176.88	68.49	210.39	65.28	40.44	103.41	71.25	356.58	873.3	36.81
MA88A	Discharge	2016-06-03	MALINNGUNDE	1	MSMS	20.5	20.8274	106.904	144.295	44.9145	129.853	77.4411	22.0636	62.4273	81.8922	296.114	690.619	33.4368
CH51A	Discharge	2016-06-06	CHILOBWE	2	PM	22.9927	36.75	158.97	278.49	97.77	200.58	114.48	38.04	124.59	70.98	535.23	1120.65	30.54
GO28A	Discharge	2016-06-08	GOLOMOTI	2	PM	12.5	16.53	91.35	121.35	51.24	144.81	40.17	19.68	71.73	66.99	263.94	623.85	32.61
GO31A	Discharge	2016-06-08	GOLOMOTI	2	MSMS	17.7173	22.74	111.33	160.56	75.72	208.02	48.84	20.76	51.93	62.34	347.61	762.24	25.08
GO38A	Discharge	2016-06-08	GOLOMOTI	2	PM	38.3875	40.47	153.18	221.31	105.96	234.15	80.94	32.1	116.52	78.39	480.45	1063.02	33.33
GO43A	Discharge	2016-06-08	GOLOMOTI	1	MSMS	26.5096	25.62	126.6	173.85	64.74	274.86	62.76	21.3	83.61	72.69	365.19	906.03	27.45
NA37A	Discharge	2016-06-10	NATHENJE	2	PM	12.0438	16.47	100.02	174.15	57.54	111.24	74.76	22.05	67.5	46.89	331.71	670.62	30.12
NA42A	Discharge	2016-06-10	NATHENJE	1	PM	11	10.8	122.04	223.98	67.29	60.75	174.39	38.91	38.91	38.79	413.31	775.86	24.33
MA89A	Discharge	2016-06-15	MALINNGUNDE	1	FSMS	23.7558	26.58	133.23	226.86	84.21	228.75	91.29	36.45	121.26	49.59	444.3	998.22	30.75
NT37A	Discharge	2016-06-15	NTHONDO	1	MSMS	25.6138	34.3965	182.056	277.25	119.662	332.718	74.775	46.0302	156.317	72.8808	578.968	1296.09	34.7598
NT38A	Discharge	2016-06-15	NTHONDO	1	MSMS	24.5926	20.5842	123.032	221.021	65.4669	148.065	94.6515	32.4492	54.1938	50.2164	409.52	809.681	24.7859
NT39A	Discharge	2016-06-15	NTHONDO	2	MSMS	9.78766	14.1375	99.2928	168.429	60.945	189.286	65.8944	16.2325	63.5727	70.9458	328.666	748.735	21.9282
NT43A	Discharge	2016-06-15	NTHONDO	2	FSMS	12.7737	27.9457	105.626	154.064	74.088	227.796	52.1604	36.1185	126.916	57.2919	333.778	862.007	37.1385
CH53A	Discharge	2016-06-16	CHILOBWE	1	MSMS	23.9881	39.72	153.6	224.97	110.88	390.78	84.9	41.55	118.05	110.49	489.45	1274.94	31.53
CH54A	Discharge	2016-06-16	CHILOBWE	1	PM	24.6184	25.02	111.39	169.59	59.04	160.14	69.69	26.79	68.94	83.31	340.02	773.91	34.47
GO37A	Discharge	2016-06-17	GOLOMOTI	2	PM	14.5654	19.241	128.945	247.698	73.0812	161.746	64.0737	44.4981	97.23	74.3007	449.725	910.815	29.8112
GO45A	Discharge	2016-06-17	GOLOMOTI	2	FSMS	6.93431	17.7156	87.2949	123.68	78.5274	144.902	54.7947	26.1983	45.8991	37.2294	289.502	616.242	14.4271
NA35A	Discharge	2016-06-21	NATHENJE	1	PM	18.2814	26.3335	136.833	261.41	90.7098	163.496	83.061	41.1132	98.5344	55.584	488.954	957.075	34.1637
NA47A	Discharge	2016-06-21	NATHENJE	2	PM	11.48	38.0139	108.469	195.391	72.7758	207.056	63.8958	32.79	118.234	60.999	376.636	897.625	30.1092
CH52A	Discharge	2016-06-24	CHILOBWE	2	MSMS	24.4526	37.7166	196.654	316.389	126.632	324.051	91.4286	41.6853	142.746	74.6163	639.674	1351.92	36.54
CK44A	Discharge	2016-06-27	CHILEKA	2	MSMS	12.6078	21.9	153.3	245.82	100.11	202.56	69.99	40.56	83.79	70.38	499.23	988.41	29.52
MA91A	Discharge	2016-06-27	MALINNGUNDE	2	PM	19.6417	26.97	124.44	188.34	68.73	185.67	67.08	24.72	66.54	83.37	381.51	835.86	27.57
MA93A	Discharge	2016-06-27	MALINNGUNDE	2	MSMS	8.12873	39.51	123.6	190.05	80.88	288.12	65.37	46.65	128.34	81.21	394.53	1043.73	28.98
MA94A	Discharge	2016-06-27	MALINNGUNDE	1	FSMS	10.1858	40.77	119.31	185.97	88.5	275.1	67.17	37.74	113.55	69.15	393.78	997.26	29.49
NT50A	Discharge	2016-06-30	NTHONDO	2	PM	9.55541	36.8289	152.497	205.774	82.5411	199.846	85.8771	20.5138	74.5617	74.2707	440.812	932.711	18.8383
NT52A	Discharge	2016-06-30	NTHONDO	1	PM	7.49834	32.0745	164.972	289.331	100.788	216.213	92.4672	52.2528	145.394	70.0437	555.091	1163.54	35.4555
KA50A	Discharge	2016-07-05	KANYEZI	1	MSMS	23.8553	4.70685	101.734	192.994	31.4202	70.2885	83.0937	22.5826	35.0856	35.1381	326.148	577.044	14.2385
GO33A	Discharge	2016-07-11	GOLOMOTI	1	FSMS	11.5793	19.6848	139.679	211.563	83.5383	183.347	59.7534	30.0063	74.2674	59.526	434.781	861.366	17.0065
NA41A	Discharge	2016-07-12	NATHENJE	1	MSMS	15.3225	43.23	252.3	402.33	172.56	361.77	81.21	48.42	123.36	60.21	827.19	1545.39	25.53
NA48A	Discharge	2016-07-12	NATHENJE	2	MSMS	8.69277	31.56	143.52	236.4	102.24	267.63	69.03	34.02	103.17	69.24	482.16	1056.81	31.92
CK42A	Discharge	2016-07-13	CHILEKA	2	PM	21.3006	26.49	125.46	238.17	75	221.43	71.73	37.53	114	66.21	438.63	976.02	37.02
CK45A	Discharge	2016-07-13	CHILEKA	2	FSMS	13.6364	24.3	83.85	124.92	49.71	142.17	49.38	20.61	76.08	64.74	258.48	635.76	24.21
MA90A	Discharge	2016-07-13	MALINNGUNDE	2	MSMS	8.42734	19.02	94.47	154.8	55.65	163.5	56.76	34.53	61.26	67.26	304.92	707.25	30.09
GO27A	Discharge	2016-07-18	GOLOMOTI	2	MSMS	12.1765	29.908	133.174	211.345	82.4871	162.77	60.6729	18.9348	73.3161	77.6115	427.006	850.219	22.994
GO29A	Discharge	2016-07-18	GOLOMOTI	2	MSMS	9.22296	16.4147	141.502	243.616	92.3904	204.501	90.9339	41.5677	51.7323	58.9713	477.509	941.63	24.2202
GO36A	Discharge	2016-07-18	GOLOMOTI	1	MSMS	11.6457	40.875	207.417	291.701	138.72	444.384	79.3215	40.3116	140.578	65.7582	637.838	1449.07	27.9781
GO44A	Discharge	2016-07-18	GOLOMOTI	1	MSMS	25.7465	25.7176	110.683	160.55	71.835	239.874	53.9316	27.0602	68.0922	68.1909	343.068	825.934	24.9401
NT50AT	Discharge	2016-07-19	NTHONDO	2	PM	10.219	44.8197	155.572	275.608	93.8889	247.225	112.502	38.0526	148.331	70.5372	525.07	1186.54	33.8424
MA79A	Discharge	2016-07-26	MALINNGUNDE	1	MSMS	9.19044	28.56	121.44	210.06	81.42	285.75	67.74	40.56	92.55	62.94	412.92	991.02	29.4
MA80A	Discharge	2016-08-01	MALINNGUNDE	2	FSMS	11.0816	21.18	98.73	145.38	79.62	170.73	52.95	18.81	53.01	70.83	323.73	711.24	22.5
MA82A	Discharge	2016-08-01	MALINNGUNDE	1	FSMS	15.5275	55.8	151.2	240.42	116.7	345.3	98.49	58.05	136.05	62.73	508.32	1264.74	25.11
KA46A	Discharge	2016-08-02	KANYEZI	1	MSMS	9.15727	33.54	152.73	245.16	108.18	300.93	81.36	53.01	121.77	75.96	506.07	1172.64	33.93
KA46AT	Discharge	2016-08-02	KANYEZI	2	MSMS	9.15727	29.3324	119.57	221.048	80.442	265.023	66.4914	47.1282	109.295	53.1651	421.06	991.496	32.4693
KA49A	Discharge	2016-08-02	KANYEZI	2	FSMS	9.35634	18.214	104.447	164.275	65.3712	156.282	46.4766	35.8665	100.627	63.8616	334.093	755.422	29.4494
CK43A	Discharge	2016-08-03	CHILEKA	1	FSMS	14.997	28.6806	143.011	229.409	100.556	288.351	71.4459	48.3774	88.0977	83.2824	472.976	1081.21	25.6837
MA92A	Discharge	2016-08-04	MALINNGUNDE	2	MSMS	23.9549	31.56	192.33	302.64	113.7	286.77	77.76	45.72	152.67	89.49	608.67	1292.64	33.66
NA49A	Discharge	2016-08-04	NATHENJE	2	FSMS	10.9489	20.6194	111.801	160.805	64.8561	198.761	55.5039	31.4175	81.1944	71.3472	337.462	796.305	29.6103
NA50A	Discharge	2016-08-04	NATHENJE	1	FSMS	13.57	21.9447	104.659	156.702	62.3274	154.555	75.0444	35.3847	69.6645	73.6482	323.688	753.929	27.2489
